# Supplementary material for: Dnmt3a2 expression during embryonic development is required for phenotypic stability
Source: Commun Biol. 2025 Dec 8;9:44. doi: 10.1038/s42003-025-09311-1 (PMC12789621; doi:10.1038/s42003-025-09311-1)
Supplement: Supplementary file 4 — Supplementary Data [file 42003_2025_9311_MOESM4_ESM.xlsx]

## Sheet: Fig.1
Fig. 1D	Dnmt3a1 KO PD21							Fig. 1E	Dnmt3a2 KO PD21
Male:			Female:					Male:			Female:
WT	HET	HO	WT	HET	HO			WT	HET	HO	WT	HET	HO
8.7	6	5.1	10.2	8.5	7.1			10.2	9.8	8.5	10.7	9.9	9.5
9.3	6.2	5	9	7.7	6.5			9	8.7	7.7	9.5	8.5	8.5
9.2	8.6	6.4	10.8	8.2	5.2			8.7	10.6	8.8	9.2	7.1	8.4
10.7	9.3	7.3	11.6	8	5.1			9.3	8.5	4.8	8.8	9.6	9.8
9	9.3	6.2	11.3	8.6	5.6			9.2	7.7	10.8	9.4	9.4	10.3
8.7	9.3	6.1	8.3	8.9	6.1			10.7	8.2	11.1	9.2	9	9.6
10.4	7.7	6.2	7.7	9.1	5.8			10.8	8	9.1	9.4	9.5	9.4
8.6	7.3	5.8	9.5	5.9	6.8			11.6	9.3	9	9.6	9.3	9.9
8.3	5.8	5.9	8.3	6	5.3			11.3	9.3	8.7	8.9	9.6	10
7.7	14	6.2	11.4	11.9	7.3			9	9.3	11		9.4	7.8
11.3	9.5	6.3	11.6	9				8.3	8.6			8.2	8.5
11.1	9.7	6.8	10.3	9.1				8.7	8.9			10.5	8.3
9.6	7.2	5.5	9.5	9.4					9.1			10
11	6.9	5.5	8.8	8.6					11.5			10.1
9	7.9	5.4	9	8.3					11.3			10
10.1	8		10.7	8					7.9			9.2
10.2	11.6			8.2					12			8.2
8.5	10.8			9.2					11.2			9.1
9.2	10.9			8.4					10.2			7.8
10.2	12.7			8.5					9.4			9.7
8.4	10.9			8					9.5			9.1
8.3	11.3			10.8					9.7
10.5	9			9.7					9
11.3	9			12.2					9.1
	9.2			12.2					9.4
	11.2			11					7.8
	7.6			11					8.6
	7.4			10.7					8.3
	8.3			8.1
	10.8			5.2
				8.7
				8.9
				7.8
				8.1
				8.9
				8.5
				8.8
				8.3
				11
				11.3

## Sheet: Fig. 3A-D
	Fig.3A			Fig. 3B			Fig.3C			Fig.3D
	Dnmt3a1-/- Brain E15.5			Dnmt3a2-/- Brain E15.5			Dnmt3a1-/- Brain PD21			Dnmt3a2-/- Brain PD21
	Samples	Median β-value		Samples	Median β-value		Samples	Median β-value		Samples	Median β-value
	WT	0.647915		WT	0.64321		WT	0.616956		WT	0.617278
	WT	0.659373		WT	0.654911		WT	0.579149		WT	0.579515
	WT	0.650318		WT	0.646264		WT	0.598741		WT	0.599056
	WT	0.640726		WT	0.634886		WT	0.61828		WT	0.618656
	WT	0.647731		WT	0.624249		WT	0.616509		WT	0.622071
	Dnmt3a1-/-	0.640722		WT	0.618782		WT	0.617235		WT	0.62002
	Dnmt3a1-/-	0.644153		WT	0.615477		WT	0.602739		WT	0.627187
	Dnmt3a1-/-	0.650017		WT	0.636477		WT	0.606979		WT	0.60847
	Dnmt3a1-/-	0.653505		WT	0.642956		Dnmt3a1-/-	0.498304		WT	0.615381
	Dnmt3a1-/-	0.651366		Dnmt3a2-/-	0.584716		Dnmt3a1-/-	0.489682		WT	0.62234
	Dnmt3a1-/-	0.654851		Dnmt3a2-/-	0.595935		Dnmt3a1-/-	0.485684		Dnmt3a2-/-	0.603553
	Dnmt3a1-/-	0.649013		Dnmt3a2-/-	0.630564		Dnmt3a1-/-	0.48574		Dnmt3a2-/-	0.602018
				Dnmt3a2-/-	0.584129		Dnmt3a1-/-	0.515092		Dnmt3a2-/-	0.60546
				Dnmt3a2-/-	0.620147		Dnmt3a1-/-	0.494043		Dnmt3a2-/-	0.607874
				Dnmt3a2-/-	0.582287		Dnmt3a1-/-	0.490213		Dnmt3a2-/-	0.610244
				Dnmt3a2-/-	0.56924		Dnmt3a1-/-	0.501953		Dnmt3a2-/-	0.605272
				Dnmt3a2-/-	0.585403					Dnmt3a2-/-	0.61022
				Dnmt3a2-/-	0.591341					Dnmt3a2-/-	0.615506
				Dnmt3a2-/-	0.584046					Dnmt3a2-/-	0.606729

## Sheet: Fig.3E
Fig. 3E
Dnmt3a1-/- Brain E15.5
probeID	design	CpG_chrm	genesUniq	a1WMBaE6	a1WMBbE1	a1WMBbE9	a1WFBbE0	a1WFBbE7	a1HMBaE7	a1HMBbE2	a1HMBbE3	a1HFBaE1	a1HFBaE3	a1HFBaE5	a1HFBbE4	avg_WT	avg_HO	Diff	Pval
cg37624755_TC21	EPIC;cg00091302	chr1	NA	0.547512	0.545816	0.595145	0.581923	0.527014	0.485719	0.406812	0.467857	0.447111	0.475828	0.443038	0.402324	0.559482	0.446955	-0.112527	9.86869E-05
cg37880161_TC21	Enhancer	chr1	Tlr5	0.625085	0.562341	0.616025	0.661435	0.608993	0.664209	0.427285	0.456563	0.460446	0.497293	0.452287	0.631062	0.614776	0.512735	-0.102041	0.0311984
cg36668196_BC21	Enhancer	chr1	Eya1	0.572253	0.417116	0.607211	0.593937	0.57108	0.409096	0.429183	0.532853	0.308221	0.556204	0.39013	0.175496	0.552319	0.400169	-0.15215	0.0302882
cg36668196_BC21	Enhancer	chr1	Eya1	0.572253	0.417116	0.607211	0.593937	0.57108	0.409096	0.429183	0.532853	0.308221	0.556204	0.39013	0.175496	0.552319	0.400169	-0.15215	0.0302882
cg36661991_BC21	Enhancer	chr1	Ncoa2	0.802162	0.688824	0.768426	0.782941	0.785547	0.628765	0.665155	0.754322	0.638017	0.738577	0.654546	0.558066	0.76558	0.662493	-0.103087	0.00951617
cg36781704_TC21	EPIC;cg04152466	chr1	Dst	0.244739	0.173788	0.287803	0.234788	0.279268	0.195033	0.141423	0.161321	0.129733	0.128906	0.125606	0.108085	0.244077	0.141444	-0.102633	0.00377315
cg37816518_TC21	miRNA;chr1:176879834;Gm25993;ENSMUST00000175391;192;2	chr1	Gm25993;Sdccag8	0.491578	0.414667	0.550165	0.524942	0.475831	0.3645	0.364428	0.439312	0.300715	0.440292	0.367049	0.253245	0.491437	0.361363	-0.130074	0.00377313
cg37097565_TC21	EPIC;cg17933407	chr1	NA	0.21646	0.28953	0.201927	0.273786	0.20448	0.241612	0.0864148	0.0971983	0.0899285	0.12815	0.116363	0.159576	0.237237	0.13132	-0.105916	0.00346075
cg36917431_BC21	lincRNATSS;chr1:51746943;Gm28055;ENSMUST00000186769;225	chr1	Gm28055	0.385206	0.344192	0.444975	0.455695	0.347969	0.3529	0.190304	0.253822	0.211639	0.249394	0.275996	0.302287	0.395608	0.262334	-0.133273	0.00213367
cg36990516_TC21	Enhancer	chr1	NA	0.72466	0.693644	0.676687	0.7172	0.7882	0.600273	0.575286	0.640891	0.590217	0.601153	0.621762	0.610803	0.720078	0.605769	-0.114309	0.00202057
cg28743356_TC11	Enhancer	chr10	Tle5	0.569823	0.479214	0.588279	0.529074	0.512558	0.433396	0.300712	0.309321	0.243602	0.31458	0.256191	0.222628	0.53579	0.297204	-0.238585	2.82401E-05
cg28615918_BC21	Enhancer	chr10	Ccdc6	0.401173	0.285896	0.436123	0.419949	0.406343	0.256753	0.29996	0.393615	0.121188	0.401241	0.320622	0.125866	0.389897	0.274178	-0.115719	0.0479764
cg28470925_TC21	Enhancer	chr10	NA	0.60135	0.456492	0.552506	0.580233	0.568237	0.451241	0.416668	0.51378	0.360862	0.51345	0.452954	0.379665	0.551764	0.441232	-0.110532	0.00954142
cg28694437_BC21	Enhancer	chr10	Agpat3;Gm40709	0.816052	0.808448	0.809571	0.807649	0.82242	0.641158	0.744054	0.786115	0.709065	0.765729	0.745516	0.593147	0.812828	0.712112	-0.100716	0.00894279
cg28214965_BC21	lincRNATSS;chr10:17332877;Gm47760;ENSMUST00000220296;138	chr10	Gm47760	0.534611	0.542083	0.545824	0.507113	0.508679	0.457574	0.359616	0.353069	0.449746	0.299951	0.384587	0.464057	0.527662	0.395514	-0.132148	0.00101636
cg29793652_BC21	Enhancer	chr11	Pipox	0.483236	0.367715	0.510346	0.521691	0.465957	0.333611	0.374519	0.455708	0.268806	0.493476	0.39245	0.189785	0.469789	0.358336	-0.111453	0.0439892
cg29901785_TC21	EnhancerVista;chr11:88274079-88276075	chr11	NA	0.457719	0.371536	0.509162	0.480459	0.401798	0.31688	0.368589	0.417745	0.266587	0.444628	0.40057	0.187175	0.444135	0.343168	-0.100967	0.040953
cg29882854_BC21	EnhancerVista;chr11:86586196-86587829	chr11	Vmp1	0.385661	0.31044	0.382525	0.349906	0.388088	0.224694	0.249019	0.273818	0.139179	0.297249	0.258006	0.120978	0.363324	0.223278	-0.140046	0.00101236
cg31099504_TC21	Enhancer	chr12	Bcl11b	0.327035	0.312911	0.322832	0.288536	0.259312	0.220413	0.130259	0.105316	0.205087	0.124427	0.136379	0.143576	0.302125	0.152208	-0.149917	2.77104E-05
cg30649177_BC21	Enhancer	chr12	Npas3	0.539281	0.395307	0.522236	0.584216	0.487043	0.333825	0.389464	0.472742	0.266366	0.517735	0.455677	0.170744	0.505617	0.372365	-0.133252	0.0407448
cg31158027_BC21	VMR;chr12:112277484-112277711	chr12	NA	0.457055	0.333615	0.427025	0.454144	0.417546	0.298067	0.297593	0.369573	0.228427	0.367187	0.318882	0.121356	0.417877	0.285869	-0.132008	0.00805678
cg31076917_TC11	lincRNATSS;chr12:106084370;Gm46378;ENSMUST00000222979;1069	chr12	Gm46378	0.384589	0.345464	0.421363	0.437169	0.399276	0.285016	0.24248	0.367168	0.193097	0.351701	0.275327	0.200345	0.397572	0.273591	-0.123982	0.00243659
cg31383175_BC21	lincRNATSS;chr13:29016293;A330102I10Rik;ENSMUST00000140415;109	chr13	A330102I10Rik	0.299375	0.287689	0.429328	0.434798	0.334223	0.197699	0.236394	0.333652	0.119719	0.317251	0.291464	0.247913	0.357083	0.249156	-0.107927	0.0308258
cg31517342_BC21	lincRNATSS;chr13:44455303;Gm27007;ENSMUST00000183264;96	chr13	1700029N11Rik;Gm27007	0.657457	0.561913	0.67516	0.663345	0.643002	0.57295	0.571861	0.557967	0.4495	0.679505	0.489263	0.369635	0.640176	0.52724	-0.112935	0.0280234
cg32165550_BC21	EPIC;cg09224952,GeneBody;Kctd6;NM_027782;inside_[5-UTR;noncoding_exon_2];splice=0	chr14	Kctd6	0.705259	0.457992	0.648071	0.629443	0.625105	0.50308	0.576146	0.561501	0.421174	0.5436	0.502337	0.333531	0.613174	0.491624	-0.12155	0.0485908
cg32455682_TC21	lincRNATSS;chr14:48670262;Otx2os1;ENSMUST00000184869;180	chr14	Otx2;Otx2os1	0.306061	0.176437	0.291321	0.144121	0.283268	0.109151	0.0822666	0.0771968	0.0663642	0.0752822	0.0878929	0.0654333	0.240242	0.0805124	-0.159729	0.00787904
cg32186088_BC21	Enhancer	chr14	Ptprg	0.41567	0.328028	0.425955	0.395561	0.382764	0.268351	0.292913	0.371608	0.209112	0.348521	0.313866	0.180746	0.389596	0.283588	-0.106008	0.00762231
cg32821995_TC21	Adenoma	chr14	Dach1	0.391685	0.412283	0.33764	0.419685	0.370864	0.329779	0.147609	0.15107	0.321252	0.0791293	0.200113	0.34098	0.386431	0.224276	-0.162155	0.00578711
cg32885147_BC21	Enhancer	chr14	Gm48970	0.742275	0.664549	0.761447	0.755536	0.709806	0.669001	0.595193	0.648718	0.546926	0.63668	0.593938	0.678688	0.726723	0.624163	-0.102559	0.00253811
cg32881964_BC21	lincRNATSS;chr14:105503576;4930449E01Rik;ENSMUST00000188698;0	chr14	4930449E01Rik	0.656822	0.663618	0.682033	0.683657	0.615352	0.6105	0.453465	0.484102	0.506853	0.505279	0.530179	0.643522	0.660296	0.533414	-0.126882	0.00202644
cg32621678_TC21	EPIC;cg07257121	chr14	Ebf2	0.151727	0.239161	0.205506	0.207958	0.166366	0.200715	0.0561527	0.0705326	0.0822051	0.0606793	0.0682201	0.09396	0.194144	0.0903521	-0.103791	0.00179812
cg33384793_BC21	Enhancer	chr15	4930544F09Rik;Mtss1	0.456373	0.341487	0.479613	0.517195	0.458938	0.424043	0.269392	0.414377	0.126894	0.465015	0.299568	0.252824	0.450721	0.32173	-0.128991	0.0386363
cg33259904_BC11	Enhancer	chr15	NA	0.652319	0.582376	0.61346	0.588464	0.583465	0.534621	0.472372	0.447346	0.413239	0.471532	0.443926	0.42718	0.604017	0.458602	-0.145415	2.92223E-05
cg34483265_BC21	Enhancer	chr16	Gm41492	0.406696	0.475087	0.431748	0.412856	0.395864	0.418109	0.276768	0.237255	0.379331	0.234863	0.288169	0.386259	0.42445	0.31725	-0.1072	0.0090795
cg34497351_TC21	Enhancer	chr16	Gm49711;Mrps6	0.383431	0.368211	0.395077	0.485859	0.404602	0.298574	0.185625	0.312457	0.188115	0.352141	0.311754	0.144975	0.407436	0.256234	-0.151202	0.00227207
cg35306852_TC21	EPIC;cg23424933	chr17	Six3os1	0.462003	0.257097	0.409367	0.305484	0.413271	0.242198	0.313377	0.352536	0.178955	0.324948	0.266896	0.102131	0.369444	0.254435	-0.11501	0.0492295
cg34587543_BC21	Enhancer	chr17	Snx9	0.495741	0.382319	0.442316	0.44448	0.460612	0.322778	0.381461	0.444874	0.286948	0.441018	0.371726	0.145672	0.445094	0.342068	-0.103026	0.0436676
cg35301445_BC21	Enhancer	chr17	Camkmt	0.496239	0.419532	0.573227	0.550102	0.510045	0.349302	0.444297	0.508735	0.326073	0.518375	0.417014	0.253235	0.509829	0.402433	-0.107396	0.0403407
cg34631940_TC21	EPIC;cg17566342	chr17	Pacrg	0.697019	0.5338	0.661971	0.698288	0.656793	0.617764	0.501297	0.565283	0.340381	0.59341	0.512397	0.563458	0.649574	0.527713	-0.121862	0.0247606
cg35306787_BC21	CGI;chr17:85608135-85608380	chr17	Six3os1	0.264921	0.109904	0.278494	0.169125	0.253587	0.142929	0.105473	0.102752	0.0811723	0.0846922	0.0824998	0.0793353	0.215206	0.0969791	-0.118227	0.0197792
cg35247160_TC11	Random	chr17	Cyp1b1	0.579247	0.613943	0.592392	0.632612	0.636014	0.596922	0.348898	0.377557	0.382572	0.459668	0.45024	0.606892	0.610842	0.460393	-0.150449	0.00816903
cg35691377_TC21	Enhancer	chr18	Sema6a	0.430652	0.359217	0.492612	0.589075	0.459726	0.285544	0.328959	0.421294	0.192607	0.503816	0.328398	0.160141	0.466257	0.317251	-0.149005	0.0304925
cg35691377_TC21	Enhancer	chr18	Sema6a	0.430652	0.359217	0.492612	0.589075	0.459726	0.285544	0.328959	0.421294	0.192607	0.503816	0.328398	0.160141	0.466257	0.317251	-0.149005	0.0304925
cg35575506_BC21	EPIC;cg21321148	chr18	Epb41l4a	0.527248	0.382824	0.531301	0.516159	0.476006	0.380098	0.358648	0.480381	0.312735	0.482301	0.392745	0.256516	0.486708	0.380489	-0.106219	0.0293691
cg35459754_BC21	EPIC;cg09618848	chr18	4933424G05Rik;Kctd1	0.243391	0.199055	0.287029	0.302646	0.174743	0.234843	0.0727171	0.100625	0.0668092	0.119637	0.111935	0.189634	0.241373	0.128029	-0.113344	0.00818419
cg35739547_TC21	Enhancer	chr18	NA	0.36824	0.429494	0.408885	0.386634	0.375947	0.217427	0.282195	0.340979	0.347526	0.294196	0.357795	0.170942	0.39384	0.287294	-0.106546	0.00633653
cg35707636_TC21	TSS;chr18:50051717;Tnfaip8;ENSMUST00000134348;-88;2,TSS;chr18:50051720;Tnfaip8;ENSMUST00000153873;-91;2	chr18	C030005K06Rik;Tnfaip8	0.351824	0.253749	0.371196	0.323792	0.303258	0.22954	0.208448	0.209664	0.211114	0.171457	0.196778	0.19436	0.320764	0.203051	-0.117712	0.00294142
cg36014844_BC21	Enhancer	chr18	NA	0.498951	0.360679	0.49134	0.507286	0.488644	0.387025	0.273972	0.32569	0.183006	0.374003	0.297036	0.231408	0.46938	0.29602	-0.17336	0.00136933
cg36224566_BC21	EPIC;cg08017357,Enhancer	chr19	Cemip2	0.473273	0.425568	0.476656	0.50228	0.42572	0.319197	0.343116	0.398718	0.3221	0.438002	0.401934	0.260001	0.460699	0.354724	-0.105975	0.00358808
cg36559460_TC21	CTCF	chr19	Tdrd1	0.520436	0.486397	0.516584	0.525499	0.534614	0.367426	0.390963	0.447498	0.382845	0.458139	0.437331	0.274836	0.516706	0.394148	-0.122558	0.00160408
cg38336912_TC21	Enhancer	chr2	Zeb2	0.408031	0.391596	0.419992	0.476533	0.426953	0.260254	0.291849	0.400654	0.235113	0.456091	0.349819	0.123155	0.424621	0.302419	-0.122201	0.0270812
cg38217926_TC21	GeneBody;Cstad;NM_030137;inside_[intron_between_exon_1_and_2];splice=0	chr2	Cstad	0.587935	0.610688	0.630642	0.60729	0.652144	0.477361	0.485139	0.556919	0.541028	0.568688	0.514391	0.317084	0.61774	0.494373	-0.123367	0.00792691
cg38542769_BC21	EPIC;cg06562958,Enhancer	chr2	Ola1	0.36725	0.47573	0.453156	0.502402	0.362453	0.484131	0.121736	0.120954	0.180569	0.131338	0.175336	0.333334	0.432198	0.221057	-0.211141	0.00618108
cg38282476_BC11	ZygoteMeth	chr2	Dab2ip	0.217384	0.0856092	0.153349	0.172495	0.223529	0.0556443	0.0412909	0.0348795	0.0354841	0.0436021	0.0443154	0.0221596	0.170473	0.0396251	-0.130848	0.00584246
cg38395498_TC11	Adenoma	chr2	NA	0.72323	0.6376	0.707156	0.67072	0.728538	0.506997	0.621095	0.638169	0.49527	0.638592	0.550144	0.414848	0.693449	0.552159	-0.141289	0.00397739
cg38270156_TC21	Enhancer	chr2	Mapkap1	0.674637	0.678773	0.66087	0.606231	0.679262	0.408362	0.556494	0.570612	0.575934	0.564821	0.513712	0.344675	0.659954	0.504944	-0.15501	0.00344893
cg39267396_TC21	Enhancer	chr2	Zmynd8	0.188459	0.190509	0.241389	0.260459	0.16149	0.126299	0.0858526	0.106574	0.0890819	0.104798	0.0947323	0.088101	0.208461	0.0993483	-0.109113	0.00279359
cg39272819_TC21	Enhancer	chr2	NA	0.252878	0.245873	0.275281	0.340762	0.191999	0.130336	0.0913429	0.110029	0.0904162	0.119428	0.124099	0.109193	0.261359	0.110692	-0.150667	0.00256403
cg39421597_TC21	Enhancer	chr2	Lama5	0.411408	0.305013	0.387086	0.390146	0.383473	0.305332	0.254339	0.280718	0.228564	0.289453	0.263478	0.239298	0.375425	0.265883	-0.109542	0.00151235
cg38513497_TC21	GeneBody;Sp5;NM_022435;inside_[3-UTR;noncoding_exon_2];splice=0	chr2	Sp5	0.260145	0.188073	0.239801	0.207474	0.141669	0.146351	0.0566072	0.0520805	0.0930897	0.0636673	0.0584999	0.0830199	0.207432	0.079045	-0.128387	0.00117111
cg38756313_BC21	Enhancer	chr2	4931422A03Rik;Lmo2	0.715052	0.709099	0.745988	0.756197	0.716595	0.688841	0.533049	0.538324	0.548258	0.520317	0.517606	0.626513	0.728586	0.567558	-0.161028	0.000338864
cg39255931_TC21	Enhancer	chr2	Cdh22	0.599154	0.588118	0.619836	0.60164	0.60938	0.466924	0.477041	0.503848	0.44066	0.519032	0.467035	0.353932	0.603626	0.46121	-0.142415	0.000297333
cg40082020_TC21	Enhancer	chr3	Notch2	0.623556	0.490629	0.630358	0.635646	0.594768	0.495007	0.467835	0.60208	0.356073	0.614114	0.500475	0.372058	0.594991	0.486806	-0.108186	0.0429164
cg40479403_BC21	Enhancer	chr3	Adgrl2	0.693423	0.447398	0.616059	0.679454	0.636266	0.478446	0.472075	0.598365	0.318141	0.563285	0.508941	0.36821	0.61452	0.472495	-0.142025	0.0374616
cg40253871_TC11	Enhancer	chr3	NA	0.279209	0.210375	0.326379	0.317141	0.27794	0.111147	0.173065	0.300974	0.0927863	0.306622	0.163768	0.0565913	0.282209	0.172136	-0.110073	0.0291989
cg39659857_BC21	Enhancer	chr3	NA	0.637036	0.445988	0.600353	0.608493	0.533437	0.457377	0.475185	0.533863	0.32151	0.527995	0.454877	0.320142	0.565061	0.441564	-0.123497	0.0283872
cg40504226_BC21	TSS;chr3:152262529;Nexn;ENSMUST00000199685;+33;1	chr3	Nexn	0.468349	0.340512	0.516083	0.465937	0.460077	0.331663	0.335062	0.458138	0.218256	0.414436	0.351427	0.178266	0.450191	0.32675	-0.123442	0.0269144
cg40334499_TC21	Enhancer	chr3	NA	0.53475	0.44042	0.535029	0.552403	0.523381	0.375746	0.472789	0.483435	0.296178	0.518204	0.396242	0.276945	0.517197	0.402791	-0.114406	0.0200058
cg40081995_TC21	Enhancer	chr3	Notch2	0.392086	0.485554	0.436607	0.466438	0.386748	0.421477	0.23347	0.251623	0.338275	0.256752	0.328876	0.40921	0.433487	0.319955	-0.113532	0.00892673
cg40170285_BC21	Enhancer	chr3	Gm43099;Sort1	0.295373	0.24112	0.306528	0.332054	0.294486	0.199258	0.192784	0.244136	0.145821	0.276014	0.197878	0.0920356	0.293912	0.192561	-0.101351	0.00431239
cg39521266_BC11	Enhancer	chr3	NA	0.280815	0.151411	0.289908	0.335539	0.241925	0.0389269	0.0234197	0.0366318	0.0308675	0.073682	0.0389453	0.0231468	0.259919	0.0379457	-0.221974	0.00157213
cg41731858_TC21	Enhancer	chr4	Camta1	0.711377	0.547825	0.645252	0.664873	0.678378	0.428103	0.546355	0.631115	0.403224	0.676753	0.592445	0.284366	0.649541	0.508909	-0.140632	0.0448946
cg41692019_BC21	EPIC;cg09601002	chr4	Casz1	0.682415	0.453588	0.655454	0.632871	0.610739	0.533687	0.522911	0.568127	0.346793	0.55442	0.492858	0.346987	0.607013	0.480826	-0.126187	0.0433154
cg40591536_BC11	TSS;chr4:8751437;Chd7;ENSMUST00000170391;-89;2	chr4	Chd7	0.587461	0.535178	0.556356	0.604701	0.475845	0.531133	0.39291	0.311604	0.421421	0.347598	0.455615	0.605339	0.551908	0.437946	-0.113962	0.0314491
cg41087246_TC11	Enhancer	chr4	Bnc2	0.516043	0.245662	0.507239	0.458319	0.522147	0.334122	0.234225	0.368437	0.11618	0.442747	0.209743	0.128953	0.449882	0.262058	-0.187824	0.0250665
cg41709878_BC21	Enhancer	chr4	Spsb1	0.613763	0.540193	0.60794	0.641721	0.595813	0.453946	0.522111	0.566416	0.416952	0.58248	0.520174	0.421843	0.599886	0.497703	-0.102183	0.00769985
cg41221924_BC21	VMR;chr4:104369863-104370092	chr4	Dab1	0.634657	0.546827	0.69096	0.624302	0.639027	0.591398	0.434997	0.507824	0.510871	0.479814	0.510392	0.528109	0.627155	0.509058	-0.118097	0.00354036
cg43030442_BC11	Enhancer	chr5	NA	0.27034	0.296596	0.381979	0.362166	0.252878	0.173585	0.223264	0.253824	0.139031	0.275013	0.170466	0.0964142	0.312792	0.190228	-0.122564	0.00629131
cg42690675_BC21	Enhancer	chr5	NA	0.272829	0.27003	0.262992	0.315229	0.21393	0.207402	0.131181	0.142666	0.130229	0.17459	0.17392	0.149252	0.267002	0.158463	-0.108539	0.000685277
cg43210654_TC11	EPIC;cg18187581	chr6	NA	0.723245	0.47317	0.668379	0.57784	0.741803	0.470616	0.584513	0.573792	0.410548	0.583525	0.453801	0.201698	0.636888	0.468356	-0.168532	0.0416773
cg43849215_TC21	Enhancer	chr6	Srgap3	0.551009	0.389982	0.544675	0.53025	0.503395	0.380054	0.416666	0.505256	0.289948	0.491812	0.414025	0.234252	0.503862	0.390288	-0.113575	0.0390695
cg43696863_TC11	Enhancer	chr6	Nup210	0.428498	0.484515	0.397341	0.394709	0.428179	0.149596	0.290677	0.402808	0.287338	0.445126	0.349177	0.0937214	0.426648	0.288349	-0.138299	0.0291723
cg43728683_TC21	Enhancer	chr6	Lrig1	0.407887	0.366375	0.427629	0.490645	0.382001	0.404042	0.239719	0.238935	0.209427	0.247073	0.274566	0.408919	0.414907	0.288954	-0.125953	0.00802923
cg43719722_TC21	MonoallelicMeth	chr6	Magi1	0.44544	0.509506	0.539377	0.541313	0.455056	0.370643	0.389481	0.420493	0.382094	0.396403	0.389085	0.411208	0.498138	0.394201	-0.103937	0.00516614
cg44057040_TC21	EPIC;cg04016326	chr6	Grin2b	0.253425	0.160855	0.265673	0.268976	0.220609	0.126635	0.120378	0.157085	0.071451	0.147203	0.126808	0.101229	0.233908	0.121541	-0.112366	0.00235629
cg44119720_TC21	Clock;Stubbs329;-0.000741198	chr6	Etnk1	0.460683	0.370656	0.458639	0.467116	0.442734	0.347048	0.334955	0.374161	0.323058	0.377955	0.348101	0.256536	0.439966	0.337402	-0.102564	0.00186894
cg43243332_BC21	Enhancer	chr6	Snd1	0.359684	0.282126	0.346899	0.35163	0.345796	0.229379	0.186942	0.228047	0.18958	0.214025	0.217838	0.188965	0.337227	0.207825	-0.129402	0.00016168
cg44459586_BC21	Enhancer	chr7	Zfp536	0.371884	0.315118	0.379557	0.360197	0.328377	0.280709	0.139854	0.157117	0.140606	0.139609	0.140527	0.204202	0.351027	0.171803	-0.179223	2.76064E-05
cg44771423_TC21	Enhancer,VMR;chr7:80184989-80185150	chr7	NA	0.873732	0.827054	0.842499	0.836575	0.861803	0.669323	0.771055	0.835285	0.779848	0.821819	0.777835	0.541386	0.848333	0.742365	-0.105968	0.0350075
cg44878932_TC21	Enhancer	chr7	Tenm4	0.745046	0.656202	0.698147	0.714982	0.694287	0.571623	0.596951	0.652588	0.569126	0.623943	0.603045	0.389616	0.701733	0.572413	-0.12932	0.00633376
cg45183095_BC11	Enhancer	chr7	Chst15;Fgfr2	0.507981	0.475674	0.488914	0.502697	0.495524	0.34311	0.412885	0.426818	0.320301	0.431384	0.421191	0.232392	0.494158	0.369726	-0.124432	0.00420289
cg44695772_TC21	lincRNATSS;chr7:70347696;Gm44948;ENSMUST00000209050;135	chr7	Gm44948	0.186244	0.20258	0.254939	0.198349	0.12405	0.132336	0.0728258	0.0665124	0.0702558	0.0761137	0.0806671	0.0920221	0.193232	0.0843905	-0.108842	0.00402048
cg44734127_BC21	Enhancer	chr7	NA	0.613706	0.498289	0.629208	0.600313	0.628553	0.468826	0.431925	0.465114	0.40399	0.476158	0.434052	0.387211	0.594014	0.438182	-0.155831	0.00121094
cg45025381_TC21	Enhancer	chr7	Sox6	0.210787	0.214794	0.210793	0.262531	0.161914	0.171682	0.0609616	0.0978961	0.0972452	0.109313	0.103225	0.144729	0.212164	0.11215	-0.100014	0.00106034
cg45232452_BC21	Enhancer	chr7	Ebf3	0.486402	0.450743	0.469954	0.440002	0.431019	0.382324	0.318074	0.37163	0.293883	0.39516	0.337203	0.228754	0.455624	0.332433	-0.123191	0.000873102
cg46139446_BC21	Enhancer	chr8	Zfhx3	0.408032	0.31306	0.442321	0.444613	0.416047	0.277063	0.284709	0.400469	0.20164	0.418778	0.351135	0.19079	0.404814	0.303512	-0.101302	0.0362565
cg45929328_BC11	CGI;chr8:84771980-84772332	chr8	Nfix	0.192503	0.0698727	0.209108	0.128772	0.138824	0.0548355	0.012772	0.0158142	0.00829664	0.0129582	0.0133435	0.00741552	0.147816	0.0179194	-0.129896	0.00508531
cg47110077_BC21	Enhancer	chr9	Pcolce2	0.28363	0.316625	0.351454	0.397768	0.255314	0.361017	0.121743	0.153813	0.138687	0.184578	0.168182	0.35165	0.320958	0.211381	-0.109577	0.0383451
cg46575234_TC21	EPIC;cg16652181	chr9	Arhgap32	0.584189	0.340241	0.579332	0.534182	0.597186	0.51503	0.393921	0.392215	0.265002	0.429051	0.321126	0.308419	0.527026	0.374966	-0.15206	0.0317687
cg46728699_TC21	Enhancer	chr9	Gm11149;Ncam1	0.742276	0.700189	0.748646	0.740372	0.689288	0.553416	0.644966	0.731625	0.540914	0.735718	0.63881	0.461949	0.724154	0.615342	-0.108812	0.0303435
cg46728699_TC21	Enhancer	chr9	Gm11149;Ncam1	0.742276	0.700189	0.748646	0.740372	0.689288	0.553416	0.644966	0.731625	0.540914	0.735718	0.63881	0.461949	0.724154	0.615342	-0.108812	0.0303435
cg46732163_TC11	EPIC;cg23327938	chr9	NA	0.636147	0.550333	0.700331	0.634556	0.670402	0.414984	0.534664	0.619613	0.428116	0.639022	0.440671	0.161851	0.638354	0.462703	-0.175651	0.0287839
cg46861791_BC21	Enhancer	chr9	Smad3	0.436633	0.467992	0.450973	0.476951	0.479063	0.269428	0.388958	0.442806	0.352377	0.426653	0.431445	0.182227	0.462322	0.356271	-0.106052	0.0278719
cg46861791_BC21	Enhancer	chr9	Smad3	0.436633	0.467992	0.450973	0.476951	0.479063	0.269428	0.388958	0.442806	0.352377	0.426653	0.431445	0.182227	0.462322	0.356271	-0.106052	0.0278719
cg46609431_BC21	Enhancer	chr9	NA	0.562774	0.446052	0.554295	0.523417	0.527721	0.474045	0.378759	0.444942	0.351797	0.443749	0.412967	0.349082	0.522852	0.407906	-0.114946	0.00244695
cg46941979_BC21	EPIC;cg04934499	chr9	Tcf12	0.283005	0.144516	0.287043	0.252481	0.246238	0.125763	0.104745	0.167234	0.0510113	0.111378	0.0923318	0.0477411	0.242657	0.100029	-0.142627	0.00225558
cg46608216_BC21	EnhancerVista;chr9:37053339-37055278	chr9	Pknox2	0.427244	0.361393	0.429524	0.45081	0.409494	0.324467	0.299873	0.334651	0.222335	0.365432	0.310238	0.22243	0.415693	0.297061	-0.118632	0.000986324

## Sheet: Fig.3F
Fig. 3F
Dnmt3a2-/- Brain E15.5
probeID	design	CpG_chrm	genesUniq	a2WMBaE6	a2WMBbE1	a2WMBbE9	a2WMBaE7	a2WMBbE6	E2WM154B	a2WFBaE5	a2WFBbE0	a2WFBbE7	a2HMBbE2	E4HM150B	a2HMBbE10	E7HM136B	a2HMBbE7	a2HFBaE4	a2HFBbE5	E1HF154B	E4HF154B	E7HF150B	avg_WT	avg_HO	Diff	Pval
cg42291095_TC21	Enhancer	chr5	NA	0.902397	0.915381	0.850361	0.934835	0.657616	0.79338	0.600412	0.785246	0.93654	0.589778	0.703966	0.780464	0.659998	0.921824	0.558862	0.446621	0.859171	0.529335	0.799029	0.819574	0.684905	-0.134669	0.0499391
cg45363756_BC21	lincRNATSS;chr8:10690166;Gm44785;ENSMUST00000208294;34	chr8	Gm44785	0.688629	0.489258	0.626259	0.638512	0.427899	0.537079	0.349636	0.559524	0.686969	0.462303	0.489741	0.373873	0.483253	0.543685	0.345658	0.376788	0.583407	0.384219	0.511197	0.555974	0.455412	-0.100562	0.0495699
cg47871735_BC11	NA	chrX	Slc7a3	0.246788	0.235783	0.244845	0.167355	0.28657	0.208318	0.414008	0.46747	0.460706	0.084945	0.0424852	0.0616363	0.0605815	0.0672433	0.328283	0.3262	0.274025	0.293539	0.315041	0.303538	0.185398	-0.11814	0.049446
cg29793630_BC21	Enhancer	chr11	Pipox	0.701143	0.461249	0.700952	0.738937	0.464157	0.521689	0.331728	0.662737	0.664999	0.573472	0.476431	0.263831	0.452928	0.541723	0.392642	0.464937	0.567813	0.384011	0.501018	0.583066	0.461881	-0.121185	0.0488874
cg43047011_TC11	Enhancer	chr5	Slc7a1	0.759111	0.823023	0.744005	0.611157	0.635658	0.678154	0.582628	0.582992	0.845367	0.485593	0.613372	0.761647	0.526874	0.761725	0.499185	0.313189	0.667607	0.484777	0.654734	0.695788	0.57687	-0.118918	0.0488587
cg40858883_BC21	Enhancer	chr4	NA	0.65692	0.77688	0.690111	0.666489	0.650277	0.512205	0.665614	0.684559	0.719822	0.572189	0.575562	0.780218	0.516275	0.753007	0.564311	0.449647	0.358091	0.634004	0.255399	0.669208	0.54587	-0.123338	0.0486526
cg45994695_BC21	Enhancer	chr8	Fto	0.785816	0.540615	0.736004	0.780492	0.555685	0.622336	0.465913	0.687367	0.759036	0.650254	0.588878	0.383436	0.571585	0.552427	0.45875	0.5828	0.653659	0.469893	0.637699	0.659252	0.554938	-0.104314	0.0485272
cg47446620_TC21	NA	chrX	Rpgr	0.935003	0.93254	0.853994	0.915888	0.819412	0.770787	0.627488	0.690799	0.704252	0.670895	0.737573	0.928894	0.723321	0.927529	0.585543	0.495265	0.568036	0.573561	0.501309	0.805574	0.671192	-0.134381	0.0482893
cg47759976_BC21	NA	chrX	NA	0.875814	0.879814	0.881628	0.831737	0.847822	0.890544	0.577451	0.546304	0.576944	0.692954	0.663464	0.664084	0.747332	0.724213	0.585786	0.54907	0.609262	0.644887	0.574476	0.767562	0.645553	-0.122009	0.0482462
cg47120728_TC21	Enhancer	chr9	Zbtb38	0.804448	0.623988	0.726877	0.798939	0.545144	0.682684	0.519985	0.743812	0.75582	0.585601	0.654534	0.397218	0.698092	0.664266	0.445295	0.441413	0.736296	0.524357	0.646583	0.689077	0.579365	-0.109712	0.0482446
cg37860256_BC21	Enhancer	chr1	A430110L20Rik	0.740531	0.584838	0.682566	0.715096	0.520589	0.555471	0.396401	0.697251	0.785982	0.518029	0.604902	0.586107	0.553313	0.669328	0.398571	0.383461	0.54624	0.502517	0.45083	0.630969	0.52133	-0.10964	0.0474587
cg40472385_BC21	Enhancer	chr3	NA	0.768375	0.497216	0.757891	0.750337	0.496556	0.574605	0.402161	0.686582	0.701958	0.63495	0.487191	0.306675	0.517317	0.547126	0.455508	0.598542	0.559263	0.402392	0.561063	0.626187	0.507003	-0.119184	0.0473992
cg34795007_BC21	Random	chr17	Mapk14	0.496736	0.511546	0.514279	0.681377	0.507074	0.48592	0.703175	0.44406	0.480363	0.346541	0.305807	0.341073	0.661833	0.347859	0.33972	0.36606	0.256605	0.776093	0.235237	0.536059	0.397683	-0.138376	0.0473835
cg33865445_TC21	Clock;Meer435;0.0386405730173,Enhancer	chr16	NA	0.677389	0.494798	0.605514	0.653717	0.421788	0.506841	0.303751	0.54993	0.64623	0.477984	0.441398	0.374173	0.460996	0.574969	0.329297	0.332537	0.521204	0.349203	0.473075	0.539995	0.433484	-0.106512	0.0465865
cg32033615_BC21	Enhancer	chr13	Gm31452	0.52767	0.606374	0.49234	0.510758	0.477003	0.420025	0.475043	0.52024	0.551782	0.391125	0.423024	0.662466	0.36748	0.564445	0.448912	0.311992	0.27214	0.417186	0.189643	0.509026	0.404841	-0.104185	0.0457237
cg47638272_TC21	NA	chrX	NA	0.824317	0.871231	0.912848	0.856251	0.897119	0.864068	0.688259	0.677645	0.717634	0.775931	0.841462	0.824235	0.831263	0.788013	0.599747	0.557546	0.59313	0.669601	0.629296	0.812152	0.711022	-0.10113	0.0456354
cg47327371_TC21	GeneBody;Rbms3;NM_178660;inside_[intron_between_exon_1_and_2];splice=0	chr9	Rbms3	0.828469	0.83876	0.773925	0.780457	0.68701	0.753845	0.687415	0.7246	0.854569	0.562922	0.703745	0.858579	0.652501	0.870297	0.613622	0.441203	0.68043	0.688159	0.625828	0.769894	0.669729	-0.100166	0.0455493
cg45656233_BC21	TSS;chr8:46613014;Primpol;ENSMUST00000125319;-435;2	chr8	Primpol	0.582722	0.690177	0.600711	0.566709	0.598435	0.514771	0.617135	0.622829	0.614894	0.491416	0.501579	0.772626	0.443323	0.638773	0.546395	0.405784	0.365608	0.507953	0.279044	0.600932	0.49525	-0.105681	0.0446635
cg43412650_BC21	Enhancer	chr6	NA	0.807724	0.900384	0.766563	0.779868	0.770004	0.666976	0.737806	0.802118	0.809298	0.674591	0.674101	0.933892	0.672398	0.861129	0.681899	0.544274	0.590845	0.652973	0.48341	0.782305	0.676951	-0.105353	0.0446307
cg45040914_TC21	Enhancer	chr7	Xylt1	0.903836	0.9041	0.844721	0.899946	0.763346	0.831755	0.661816	0.817204	0.912591	0.718708	0.768953	0.740628	0.786192	0.9245	0.639787	0.517967	0.848985	0.590899	0.803205	0.837702	0.733982	-0.103719	0.0445791
cg30108539_TC21	Enhancer	chr11	Smarcd2	0.6245	0.567405	0.580907	0.504423	0.459184	0.508943	0.356517	0.43326	0.624025	0.34317	0.444787	0.541848	0.448252	0.606582	0.359917	0.20731	0.443111	0.345645	0.427842	0.517685	0.416846	-0.100838	0.0445748
cg33933053_BC21	GeneBody;Mpv17l;NM_001289561;inside_[intron_between_exon_1_and_2];splice=0	chr16	Mpv17l	0.555073	0.63891	0.553058	0.550533	0.511279	0.469071	0.480839	0.568874	0.62528	0.410299	0.500697	0.665574	0.414049	0.627208	0.440549	0.288282	0.388701	0.497043	0.260311	0.550324	0.449271	-0.101053	0.0445161
cg34150344_TC21	Enhancer	chr16	Arhgap31	0.816092	0.789302	0.801953	0.789349	0.721914	0.70714	0.673168	0.825946	0.852128	0.584584	0.73893	0.873524	0.669406	0.843751	0.654428	0.477932	0.608204	0.75633	0.515156	0.775221	0.672224	-0.102997	0.0443557
cg35773305_TC21	EPIC;cg07513789	chr18	NA	0.660282	0.6865	0.611461	0.706021	0.593481	0.506088	0.634296	0.662487	0.640203	0.543906	0.555734	0.769314	0.479406	0.670063	0.583696	0.470726	0.394878	0.532743	0.2995	0.633424	0.529997	-0.103428	0.0441796
cg46212678_BC21	Enhancer	chr8	NA	0.829943	0.570562	0.74886	0.800199	0.509526	0.579602	0.412117	0.683653	0.792933	0.554756	0.572551	0.398977	0.548618	0.666747	0.436091	0.40478	0.642394	0.414694	0.637354	0.658599	0.527696	-0.130903	0.0441362
cg35461400_TC21	Enhancer	chr18	NA	0.553329	0.663967	0.550317	0.584577	0.564577	0.491962	0.528122	0.573244	0.592811	0.456902	0.488295	0.736542	0.407355	0.636982	0.480771	0.358012	0.363877	0.427941	0.277411	0.56699	0.463409	-0.103581	0.0439583
cg47619024_BC21	NA	chrX	Arhgap36	0.89727	0.885201	0.901924	0.885613	0.879436	0.889089	0.644977	0.723792	0.763284	0.759825	0.833639	0.865991	0.820846	0.856265	0.616587	0.590585	0.572685	0.659299	0.676634	0.830065	0.725236	-0.10483	0.0439496
cg43412653_TC21	Enhancer	chr6	NA	0.682739	0.84024	0.632147	0.702835	0.674263	0.593579	0.6657	0.771979	0.707305	0.550019	0.606921	0.886015	0.556787	0.772837	0.607103	0.412567	0.428379	0.515311	0.364307	0.696754	0.570025	-0.12673	0.0434472
cg47427991_TC21	NA	chrX	Gm45208;Wdr45	0.894054	0.902136	0.862066	0.867246	0.857729	0.813794	0.648072	0.711311	0.717035	0.811705	0.793536	0.864516	0.777892	0.863437	0.561119	0.543697	0.522854	0.548237	0.564157	0.80816	0.685115	-0.123045	0.0433728
cg47713457_TC11	NA	chrX	Gm6812	0.864692	0.824727	0.800502	0.868741	0.814892	0.823135	0.648202	0.673702	0.65206	0.73887	0.80978	0.802878	0.784557	0.777907	0.521205	0.47363	0.580432	0.53625	0.581485	0.774517	0.660699	-0.113818	0.0433703
cg44143499_BC11	Enhancer	chr6	NA	0.635562	0.682838	0.64859	0.543359	0.547375	0.550026	0.550109	0.527321	0.731804	0.383872	0.521617	0.751457	0.487618	0.666791	0.50756	0.329605	0.400187	0.524543	0.284669	0.601887	0.485792	-0.116095	0.0431412
cg41189941_TC21	GeneBody;Ror1;NM_013845;inside_[intron_between_exon_4_and_5];splice=0	chr4	Ror1	0.722123	0.801835	0.678135	0.696217	0.697225	0.620277	0.720341	0.744934	0.800183	0.603803	0.628751	0.870582	0.570079	0.751696	0.649568	0.50586	0.490479	0.675629	0.410022	0.720141	0.615647	-0.104494	0.0430277
cg39804350_BC21	Enhancer	chr3	Med12l	0.745063	0.791989	0.71205	0.776325	0.651184	0.581681	0.652026	0.758473	0.768781	0.601786	0.65016	0.834002	0.573801	0.799988	0.607584	0.490376	0.542339	0.597563	0.449536	0.715286	0.614714	-0.100572	0.0427832
cg47642830_TC21	NA	chrX	Fam122b	0.907709	0.898456	0.914648	0.917626	0.885256	0.922445	0.692096	0.677988	0.697814	0.782469	0.89404	0.830736	0.86159	0.767035	0.582347	0.577272	0.623866	0.608319	0.655997	0.834893	0.718367	-0.116526	0.0426517
cg33763098_TC21	Enhancer	chr15	NA	0.797023	0.504103	0.742741	0.798428	0.441002	0.607057	0.358398	0.661206	0.781778	0.544392	0.544747	0.362447	0.527487	0.588772	0.382328	0.461003	0.522456	0.445358	0.561615	0.632415	0.49406	-0.138355	0.0423103
cg48343995_TC11	NA	chrY	Gm47283	0.571649	0.574044	0.605122	0.556605	0.597013	0.57615	0.457542	0.244011	0.49264	0.579819	0.427873	0.510568	0.367897	0.521447	0.412271	0.305894	0.0350654	0.0213027	0.420546	0.51942	0.360268	-0.159151	0.0421743
cg32599931_BC21	Enhancer	chr14	Extl3	0.462841	0.268371	0.461933	0.469017	0.229958	0.276684	0.131463	0.485593	0.410654	0.358696	0.280584	0.0953661	0.25852	0.323369	0.120872	0.18914	0.326996	0.144695	0.279051	0.355168	0.237729	-0.117439	0.0416155
cg36240850_TC21	Enhancer	chr19	Apba1	0.875196	0.558983	0.779082	0.802631	0.537861	0.667876	0.446829	0.752332	0.817423	0.617644	0.57046	0.433843	0.584509	0.636671	0.423679	0.441151	0.719391	0.440041	0.700254	0.693135	0.556764	-0.136371	0.0413641
cg38437665_BC21	Enhancer	chr2	Marchf7	0.840136	0.666006	0.761851	0.828072	0.599937	0.783688	0.474216	0.740275	0.887089	0.558116	0.622037	0.52296	0.680397	0.713058	0.406507	0.361867	0.74933	0.563659	0.768804	0.731252	0.594674	-0.136579	0.0413367
cg48025993_BC21	NA	chrX	NA	0.846154	0.779532	0.725289	0.785187	0.705902	0.729523	0.557128	0.667396	0.663603	0.59189	0.757867	0.736501	0.702848	0.767841	0.44957	0.492692	0.503371	0.540866	0.593694	0.717746	0.613714	-0.104032	0.0412638
cg42619526_BC21	Enhancer	chr5	Coro1c	0.844693	0.612289	0.747091	0.836413	0.49093	0.628314	0.400302	0.706489	0.874113	0.511549	0.618158	0.415126	0.559329	0.686397	0.330851	0.338518	0.715296	0.370273	0.67147	0.682293	0.521697	-0.160596	0.0410338
cg47520278_TC21	NA	chrX	Klhl13	0.843187	0.814703	0.823004	0.834778	0.759698	0.728851	0.607967	0.632797	0.680302	0.648189	0.705508	0.842864	0.716189	0.769941	0.59275	0.535073	0.558145	0.575128	0.516998	0.747254	0.646078	-0.101176	0.0408573
cg47343959_BC11	Enhancer	chr9	Itga9	0.73897	0.830265	0.675663	0.780496	0.696258	0.599482	0.660586	0.782205	0.748048	0.572519	0.637733	0.895783	0.57142	0.802623	0.605962	0.361058	0.490845	0.58213	0.475635	0.723553	0.599571	-0.123982	0.0407494
cg47838856_TC21	NA	chrX	Spin4	0.288131	0.336689	0.291178	0.210125	0.317748	0.275877	0.376908	0.516861	0.388316	0.113619	0.13651	0.133184	0.105537	0.142715	0.333576	0.363585	0.342529	0.310041	0.335038	0.333537	0.231633	-0.101904	0.0406822
cg47369495_BC21	Enhancer	chr9	NA	0.823954	0.611599	0.755658	0.79956	0.584619	0.643332	0.481423	0.727853	0.801678	0.638464	0.63162	0.510155	0.633702	0.689603	0.480502	0.574818	0.612155	0.516751	0.611708	0.692186	0.589948	-0.102238	0.0403376
cg29739292_TC21	miRNA;chr11:72388756;Mir6338;ENSMUST00000183389;27;1	chr11	Mir6338	0.907467	0.909269	0.885758	0.887492	0.789977	0.697185	0.782983	0.887555	0.917296	0.773699	0.747889	0.944408	0.713457	0.918418	0.785264	0.712	0.612757	0.727807	0.524568	0.851665	0.746027	-0.105638	0.0401744
cg42738081_BC11	TSS;chr5:122002343;Cux2;ENSMUST00000134326;+12;1	chr5	Cux2	0.651001	0.475808	0.640038	0.596289	0.431796	0.514549	0.324677	0.554173	0.616839	0.462091	0.457872	0.326108	0.435069	0.518968	0.321132	0.338448	0.531716	0.394124	0.541805	0.533908	0.432733	-0.101175	0.0399532
cg40507610_TC21	TSS;chr3:152526751;Ak5;ENSMUST00000200062;-61;1	chr3	Ak5	0.705729	0.739638	0.700585	0.591573	0.607799	0.57193	0.619497	0.620928	0.764997	0.499151	0.564533	0.825169	0.530563	0.693331	0.558367	0.400492	0.494106	0.557402	0.398089	0.658075	0.55212	-0.105955	0.0398095
cg35590214_TC21	Enhancer	chr18	Sil1	0.576646	0.556529	0.505928	0.474304	0.547932	0.443163	0.480679	0.503983	0.547393	0.40334	0.42185	0.64985	0.354868	0.574908	0.457215	0.370698	0.257302	0.419052	0.189543	0.515173	0.409863	-0.10531	0.0394817
cg47513945_BC21	NA	chrX	NA	0.670422	0.694076	0.720292	0.676555	0.704532	0.636975	0.473712	0.476063	0.536612	0.561655	0.592563	0.648889	0.607123	0.642054	0.432444	0.443928	0.418618	0.40488	0.441465	0.621027	0.519362	-0.101665	0.0393959
cg48118671_TC21	NA	chrX	NA	0.771337	0.847441	0.781238	0.611287	0.782068	0.741083	0.542683	0.571504	0.664292	0.618391	0.685462	0.661481	0.649384	0.597509	0.487839	0.52707	0.451334	0.628801	0.699545	0.701437	0.600682	-0.100756	0.0393707
cg29155750_TC21	GeneBody;Naca;NM_001282976;inside_[intron_between_exon_2_and_3];splice=0	chr10	Naca	0.721127	0.666334	0.690746	0.715185	0.585738	0.638451	0.442121	0.733294	0.777967	0.523119	0.601777	0.626975	0.579924	0.71824	0.399025	0.375098	0.609628	0.55615	0.595878	0.66344	0.558581	-0.104859	0.0388946
cg43275917_BC21	Enhancer	chr6	NA	0.858344	0.58182	0.792939	0.81265	0.531679	0.621391	0.413256	0.705086	0.865651	0.629064	0.534198	0.436618	0.546571	0.700444	0.402725	0.495517	0.635133	0.43451	0.63055	0.686979	0.544533	-0.142447	0.0386391
cg39864513_TC11	GeneBody;Ift80;NM_026641;inside_[intron_between_exon_18_and_19];splice=0	chr3	Ift80	0.938032	0.954558	0.93234	0.924952	0.876091	0.786632	0.89179	0.95534	0.944603	0.806952	0.855238	0.966617	0.830878	0.95035	0.837465	0.724734	0.663533	0.899606	0.565174	0.911593	0.810055	-0.101538	0.0385471
cg34799897_BC11	lincRNATSS;chr17:29054107;AC167363.1;ENSMUST00000233914;84	chr17	Gm41556	0.710865	0.741958	0.695108	0.627219	0.605005	0.639826	0.59488	0.604441	0.735945	0.474893	0.617592	0.768559	0.554277	0.734846	0.518126	0.383884	0.513265	0.607932	0.440452	0.661694	0.561382	-0.100312	0.0383738
cg43126552_TC21	Enhancer	chr6	A430035B10Rik;Gm45062	0.604003	0.726957	0.616931	0.613771	0.580166	0.517938	0.578764	0.608539	0.640145	0.498603	0.512322	0.733815	0.447183	0.683831	0.541924	0.39373	0.418839	0.524622	0.324066	0.60969	0.507893	-0.101797	0.0376607
cg45753882_TC11	Enhancer	chr8	Palld	0.588302	0.587103	0.572328	0.531045	0.508148	0.471047	0.498215	0.516323	0.618991	0.416248	0.462714	0.662377	0.405694	0.636063	0.460915	0.288152	0.332255	0.444302	0.211056	0.5435	0.431978	-0.111523	0.0373377
cg33331256_TC21	Enhancer	chr15	Eif3h	0.81643	0.829611	0.774871	0.80444	0.703551	0.7225	0.622773	0.788334	0.843705	0.596849	0.783714	0.807527	0.683143	0.814811	0.534481	0.424186	0.702494	0.644632	0.619409	0.767357	0.661125	-0.106233	0.0366043
cg46497068_BC11	Enhancer	chr9	Kank2	0.747009	0.778993	0.732461	0.735369	0.666618	0.523402	0.606783	0.753995	0.780383	0.56485	0.628658	0.86915	0.497831	0.78984	0.53759	0.457635	0.337261	0.570136	0.296635	0.702779	0.554959	-0.14782	0.0362666
cg30795107_TC21	Enhancer	chr12	Prkch	0.794731	0.891479	0.79076	0.854589	0.766197	0.673428	0.76994	0.826528	0.811633	0.638719	0.734092	0.912974	0.678685	0.847328	0.729324	0.583679	0.520036	0.727983	0.442607	0.797698	0.681543	-0.116156	0.0362229
cg47420715_TC21	NA	chrX	NA	0.706225	0.726124	0.696997	0.705953	0.718678	0.765389	0.496725	0.536142	0.526446	0.557342	0.700979	0.654544	0.66982	0.582832	0.445532	0.433918	0.440804	0.53323	0.422986	0.653187	0.544199	-0.108988	0.0362201
cg45673290_TC21	Enhancer	chr8	Wwc2	0.891365	0.801396	0.743397	0.775979	0.662106	0.722081	0.623236	0.817377	0.864065	0.622786	0.689581	0.872957	0.63461	0.87555	0.605858	0.5265	0.481791	0.65377	0.407408	0.766778	0.637081	-0.129697	0.0359934
cg42825704_BC11	Enhancer	chr5	Adgrd1	0.961008	0.805683	0.922146	0.953795	0.71072	0.804361	0.64928	0.817712	0.96997	0.725388	0.768942	0.716488	0.753155	0.893002	0.643159	0.602466	0.827335	0.656835	0.756721	0.843853	0.734349	-0.109504	0.0356103
cg30167899_BC21	EnhancerVista;chr11:111961102-111962964	chr11	NA	0.810076	0.600585	0.755437	0.741568	0.564243	0.651191	0.50758	0.704334	0.82565	0.595284	0.612432	0.458141	0.600883	0.662353	0.465227	0.498871	0.687926	0.507966	0.686058	0.684518	0.577514	-0.107004	0.0355179
cg32622511_BC21	GeneBody;Gm6878;NM_001037931;inside_[intron_between_exon_3_and_4];splice=0	chr14	Ebf2;Gm6878	0.816788	0.556643	0.740917	0.759147	0.538332	0.62886	0.475077	0.707347	0.777331	0.618111	0.589707	0.412276	0.588834	0.653325	0.457517	0.562639	0.599869	0.475374	0.600725	0.666716	0.555838	-0.110878	0.0354708
cg33842441_BC21	EPIC;cg21026639	chr15	Cbx5	0.717511	0.558317	0.674916	0.716044	0.491005	0.59301	0.409695	0.703509	0.767989	0.536627	0.523106	0.451153	0.541124	0.608509	0.408392	0.446923	0.573977	0.520704	0.580457	0.625777	0.519097	-0.10668	0.0354096
cg43893498_TC21	EnhancerVista;chr6:117279209-117280409	chr6	NA	0.503869	0.611729	0.477089	0.395098	0.496049	0.403144	0.566287	0.441643	0.559858	0.322289	0.372839	0.640926	0.321889	0.490062	0.477003	0.327713	0.2801	0.42121	0.156396	0.494974	0.381042	-0.113932	0.0353184
cg43400511_BC21	MonoallelicMeth	chr6	NA	0.505012	0.447232	0.462095	0.406179	0.540668	0.453162	0.470771	0.427611	0.485955	0.276703	0.252676	0.200827	0.751538	0.249041	0.291431	0.413389	0.321643	0.325744	0.350097	0.46652	0.343309	-0.123212	0.0353041
cg37747092_TC21	Enhancer	chr1	Pbx1	0.923213	0.901343	0.844709	0.799294	0.788431	0.824705	0.819044	0.873693	0.904636	0.666364	0.805737	0.934703	0.737942	0.932403	0.75766	0.567007	0.612215	0.838108	0.541917	0.85323	0.739406	-0.113824	0.035301
cg47630836_BC21	NA	chrX	Hs6st2	0.911077	0.908226	0.888708	0.864906	0.901228	0.85606	0.597085	0.585816	0.628608	0.748661	0.797695	0.776349	0.753576	0.812685	0.488337	0.522238	0.529462	0.482665	0.50098	0.793524	0.641265	-0.152259	0.0352616
cg34179982_BC21	Enhancer	chr16	Gm49735	0.778705	0.5335	0.735724	0.77982	0.495258	0.609217	0.429925	0.693652	0.734581	0.587523	0.508492	0.335304	0.529754	0.547646	0.4215	0.488041	0.65658	0.43093	0.664491	0.643376	0.517026	-0.12635	0.0351645
cg33995855_TC21	TSS;chr16:21693230;2510009E07Rik;ENSMUST00000232164;+93;2	chr16	2510009E07Rik	0.704794	0.473889	0.694202	0.60249	0.539952	0.687719	0.563336	0.66888	0.672909	0.529351	0.52843	0.32395	0.521011	0.393537	0.483544	0.582066	0.570395	0.504378	0.754169	0.62313	0.519083	-0.104047	0.0351331
cg28558840_BC21	Enhancer	chr10	Ctnna3	0.673329	0.673639	0.605001	0.607892	0.56018	0.562373	0.558535	0.602379	0.701938	0.472919	0.547818	0.710105	0.500141	0.711984	0.488996	0.348597	0.418207	0.562904	0.329516	0.616141	0.509119	-0.107022	0.0349993
cg47463290_TC21	NA	chrX	Bcor	0.921939	0.861765	0.909994	0.898733	0.863653	0.833291	0.55002	0.583141	0.594031	0.816413	0.768602	0.624611	0.786589	0.762805	0.432624	0.480455	0.512297	0.43616	0.540064	0.779618	0.616062	-0.163557	0.0349793
cg34192563_BC21	GeneBody;Ccdc80;NM_026439;inside_[intron_between_exon_2_and_3];splice=0	chr16	Ccdc80	0.77661	0.841348	0.794225	0.721333	0.731799	0.698897	0.745356	0.744834	0.80096	0.618742	0.708081	0.873384	0.610192	0.821594	0.691749	0.536817	0.517506	0.715276	0.468541	0.761707	0.656188	-0.105519	0.0348818
cg36162689_BC21	Enhancer	chr19	Dtx4	0.809985	0.625522	0.77459	0.77114	0.5958	0.679828	0.471114	0.760639	0.85648	0.602971	0.65975	0.532377	0.614666	0.68542	0.476968	0.496444	0.677421	0.597966	0.601205	0.705011	0.594519	-0.110492	0.0348808
cg34150460_BC11	Random	chr16	Arhgap31	0.655629	0.642719	0.476515	0.718339	0.688599	0.462132	0.630272	0.391244	0.521882	0.588381	0.623847	0.349379	0.419755	0.414577	0.424303	0.542346	0.373804	0.529167	0.335935	0.57637	0.460149	-0.116221	0.0345289
cg44474361_TC21	Enhancer	chr7	NA	0.486004	0.306361	0.454452	0.462056	0.247719	0.337756	0.157022	0.38497	0.492572	0.319001	0.275126	0.1757	0.27438	0.345276	0.182183	0.216126	0.346389	0.172643	0.327106	0.369879	0.263393	-0.106486	0.0345075
cg44558208_TC21	GeneBody;Nav2;NM_175272;inside_[intron_between_exon_1_and_2];splice=0	chr7	Nav2	0.51384	0.371655	0.479389	0.520741	0.28007	0.378695	0.190158	0.453779	0.507823	0.29485	0.39098	0.288704	0.314867	0.423265	0.188644	0.146658	0.391343	0.156786	0.353425	0.410683	0.294952	-0.115731	0.0342246
cg36174658_TC21	Enhancer	chr19	NA	0.753505	0.797195	0.735235	0.741745	0.739747	0.672659	0.783977	0.785889	0.798996	0.670361	0.639794	0.828938	0.679339	0.755105	0.699398	0.642212	0.420935	0.728615	0.394176	0.75655	0.645887	-0.110662	0.0342095
cg47475062_TC21	NA	chrX	Cask	0.552246	0.670601	0.60323	0.599762	0.612514	0.65176	0.405892	0.416505	0.423857	0.513855	0.507732	0.585867	0.468026	0.567034	0.335278	0.341537	0.356973	0.35478	0.367065	0.548485	0.439815	-0.108671	0.0340887
cg39112840_BC11	Enhancer	chr2	NA	0.67083	0.488913	0.695536	0.652497	0.465684	0.575944	0.385875	0.59434	0.653711	0.554948	0.490374	0.272083	0.469049	0.520058	0.38491	0.424831	0.578138	0.370747	0.584597	0.575926	0.464973	-0.110952	0.0339295
cg32056368_BC21	Enhancer	chr13	Pde4d	0.693654	0.433098	0.625021	0.584365	0.38992	0.522547	0.277538	0.588238	0.638183	0.42819	0.409287	0.31606	0.472531	0.485374	0.323254	0.367665	0.458862	0.331801	0.483924	0.528063	0.407695	-0.120368	0.0338955
cg42331452_BC21	Enhancer	chr5	Igfbp7	0.770731	0.516813	0.763089	0.756187	0.553849	0.595707	0.504931	0.780871	0.768549	0.646619	0.627504	0.429894	0.572751	0.547522	0.497877	0.582261	0.569011	0.555668	0.569238	0.667858	0.559835	-0.108024	0.0338087
cg28145242_BC21	EPIC;cg14362107,TSS;chr10:7691246;Lats1;ENSMUST00000040043-ENSMUST00000217931;+301;2	chr10	Lats1	0.850802	0.705072	0.823852	0.850234	0.662538	0.685617	0.54852	0.816619	0.873211	0.700831	0.712108	0.63816	0.651551	0.810413	0.538191	0.561712	0.678099	0.614964	0.618699	0.757385	0.652473	-0.104912	0.0337672
cg36257476_BC21	Enhancer	chr19	Kank1	0.814823	0.482777	0.766436	0.730461	0.533741	0.591553	0.477972	0.723098	0.69878	0.600185	0.533793	0.362642	0.481689	0.515245	0.432009	0.548752	0.639408	0.392631	0.696971	0.646627	0.520333	-0.126294	0.0335665
cg38851567_BC21	lincRNATSS;chr2:118276001;A930104D05Rik;ENSMUST00000171038;26	chr2	A930104D05Rik;Gm29232	0.726804	0.58209	0.68692	0.740703	0.532395	0.589743	0.442837	0.725312	0.689501	0.572863	0.555287	0.450382	0.560867	0.605914	0.409683	0.431019	0.610125	0.447401	0.669143	0.635145	0.531269	-0.103876	0.0335282
cg33969019_TC21	Enhancer	chr16	Gnb1l	0.80004	0.805718	0.717284	0.809562	0.632988	0.680379	0.541004	0.668562	0.785868	0.548353	0.6247	0.669402	0.58818	0.787464	0.513094	0.389487	0.720671	0.506585	0.683533	0.715712	0.603147	-0.112565	0.0335157
cg32629635_BC21	Enhancer	chr14	NA	0.542396	0.623318	0.527056	0.458341	0.533337	0.427415	0.521636	0.533396	0.563617	0.408041	0.401267	0.68363	0.362781	0.555456	0.486591	0.368523	0.326638	0.372466	0.22374	0.525612	0.418913	-0.106699	0.0335013
cg38660193_TC11	TSS;chr2:90025576;Olfr1264;ENSMUST00000216616;+59;2	chr2	Olfr1264	0.849608	0.822429	0.79604	0.829258	0.740438	0.63273	0.762893	0.841994	0.866937	0.6983	0.75128	0.877503	0.662005	0.784985	0.728628	0.666761	0.489173	0.706809	0.428311	0.793592	0.679375	-0.114216	0.0334852
cg47718449_BC21	NA	chrX	NA	0.93347	0.920836	0.931388	0.914805	0.928607	0.915246	0.691615	0.71899	0.777384	0.890031	0.859826	0.879701	0.836587	0.815578	0.631046	0.569754	0.64247	0.563873	0.654198	0.859149	0.734306	-0.124843	0.033218
cg30165685_TC11	EnhancerVista;chr11:111666051-111667477	chr11	NA	0.750137	0.761153	0.702125	0.688631	0.661206	0.583052	0.636984	0.705178	0.751404	0.545601	0.619064	0.820927	0.579558	0.757251	0.590398	0.454395	0.509702	0.57118	0.338901	0.693319	0.578698	-0.114621	0.0330819
cg31907531_TC21	TSS;chr13:93308033;Homer1;ENSMUST00000079086;-23;1	chr13	Homer1	0.745784	0.821981	0.719549	0.648874	0.753946	0.628227	0.758019	0.72213	0.762371	0.610615	0.62472	0.853046	0.563104	0.7682	0.699912	0.525823	0.529066	0.611569	0.363548	0.728987	0.61496	-0.114027	0.0330168
cg28253651_BC21	Enhancer	chr10	NA	0.81101	0.646478	0.727166	0.802016	0.59388	0.630463	0.507721	0.723624	0.771509	0.590869	0.626457	0.58525	0.601283	0.697857	0.489999	0.440984	0.70175	0.524575	0.630522	0.69043	0.588955	-0.101475	0.0328862
cg37365739_BC11	GeneBody;Tsn;NM_011650;inside_[cds_in_exon_6];splice=0	chr1	Tsn	0.924406	0.931585	0.839045	0.885022	0.801118	0.777744	0.810859	0.917364	0.913119	0.65824	0.813899	0.906435	0.782051	0.921407	0.636802	0.505808	0.815874	0.79363	0.76264	0.866696	0.759679	-0.107017	0.0328549
cg42297606_TC11	Enhancer	chr5	Scfd2	0.785197	0.742298	0.782062	0.738397	0.667301	0.576172	0.671748	0.692228	0.771369	0.649529	0.63613	0.740337	0.608697	0.721899	0.653572	0.631181	0.432998	0.645761	0.334268	0.714086	0.605437	-0.108648	0.0327232
cg42574568_TC21	Enhancer	chr5	NA	0.733337	0.843036	0.779219	0.766851	0.743745	0.677686	0.730846	0.786297	0.810669	0.753405	0.626861	0.831058	0.571711	0.779508	0.731759	0.703004	0.489553	0.638362	0.403405	0.763521	0.652863	-0.110658	0.0325316
cg34829721_BC21	Enhancer	chr17	Slc37a1	0.663549	0.545932	0.664694	0.664765	0.473414	0.52417	0.313912	0.630436	0.724623	0.523735	0.476549	0.396485	0.522208	0.623712	0.329071	0.411234	0.481452	0.324947	0.470212	0.578388	0.455961	-0.122428	0.0325094
cg46823551_TC21	Enhancer	chr9	Thsd4	0.790505	0.735166	0.705964	0.701176	0.657341	0.589936	0.647531	0.73501	0.807698	0.561955	0.657409	0.829666	0.565123	0.75728	0.574392	0.428679	0.534905	0.632663	0.424342	0.707814	0.596642	-0.111173	0.0324148
cg28936098_BC21	PMDsoloWCGW	chr10	NA	0.830124	0.863739	0.802195	0.829857	0.730428	0.677589	0.708427	0.848231	0.836161	0.651425	0.754854	0.887346	0.678608	0.859653	0.652051	0.528125	0.701787	0.610439	0.577306	0.791861	0.690159	-0.101702	0.0322771
cg47320777_BC21	Enhancer	chr9	NA	0.701753	0.762335	0.696812	0.679966	0.652523	0.538508	0.659443	0.69456	0.752587	0.58152	0.553229	0.846839	0.470588	0.741143	0.613386	0.456042	0.430844	0.528467	0.338468	0.682054	0.556053	-0.126001	0.0322645
cg34150458_TC21	Enhancer	chr16	Arhgap31	0.662003	0.57737	0.412729	0.701844	0.655651	0.508932	0.629047	0.408521	0.524385	0.538465	0.564859	0.382401	0.473285	0.413019	0.391193	0.504024	0.386073	0.558184	0.413247	0.564498	0.462475	-0.102023	0.0322592
cg40626252_TC11	Enhancer	chr4	NA	0.725048	0.813669	0.673361	0.642886	0.590987	0.489792	0.572426	0.669295	0.789924	0.483859	0.498247	0.866605	0.42848	0.759777	0.556671	0.35721	0.327415	0.454202	0.24048	0.663043	0.497294	-0.165749	0.03219
cg48150385_TC21	NA	chrX	Bclaf3	0.930087	0.918028	0.925241	0.914456	0.923091	0.867236	0.634722	0.682469	0.644738	0.781572	0.800818	0.815108	0.732944	0.831747	0.594825	0.592969	0.615822	0.581011	0.6278	0.826674	0.697462	-0.129213	0.032077
cg41909119_BC21	EnhancerVista;chr5:21495900-21497355	chr5	Fbxl13	0.694824	0.71764	0.672864	0.588966	0.560483	0.497161	0.537142	0.609232	0.718203	0.44257	0.503934	0.795774	0.463568	0.704998	0.508495	0.341188	0.370368	0.445468	0.280182	0.621835	0.485654	-0.136181	0.0319115
cg38799160_BC21	Enhancer	chr2	NA	0.754822	0.701597	0.723334	0.686794	0.600416	0.630735	0.482603	0.601119	0.795723	0.503723	0.585985	0.533572	0.553575	0.705153	0.461265	0.441561	0.722274	0.437321	0.630791	0.664127	0.557522	-0.106605	0.0318742
cg48076539_TC21	NA	chrX	Capn6;Gm47298	0.483861	0.629387	0.507962	0.507988	0.499277	0.401849	0.615972	0.657494	0.591959	0.360313	0.333282	0.545581	0.278397	0.436783	0.584443	0.517104	0.432411	0.553086	0.389394	0.543972	0.44308	-0.100893	0.0318416
cg29023211_TC11	CTCF	chr10	Ptprb	0.78482	0.622067	0.744602	0.767294	0.580231	0.59682	0.482007	0.720043	0.772055	0.61387	0.593774	0.538516	0.569399	0.651315	0.471415	0.513658	0.63703	0.470352	0.670916	0.674438	0.573025	-0.101413	0.0318238
cg40088647_TC11	CTCF	chr3	5730437C11Rik	0.453282	0.271727	0.40377	0.390633	0.210636	0.322104	0.110157	0.352972	0.424593	0.190331	0.267732	0.11816	0.272966	0.301055	0.080127	0.0756449	0.317517	0.162017	0.335903	0.326653	0.212145	-0.114507	0.0317756
cg29031819_TC21	CTCF,Enhancer	chr10	Best3	0.583684	0.369448	0.517994	0.584096	0.254636	0.412149	0.157065	0.598446	0.565309	0.353291	0.367381	0.130357	0.29069	0.409833	0.139096	0.150371	0.491549	0.15183	0.392645	0.449203	0.287704	-0.161499	0.0316764
cg44877292_TC21	GeneBody;Tenm4;NM_011858;inside_[intron_between_exon_5_and_6];splice=0	chr7	Tenm4	0.630685	0.63734	0.598705	0.630493	0.589807	0.295519	0.573145	0.6297	0.633638	0.5268	0.483561	0.613319	0.471472	0.595601	0.503743	0.40699	0.40975	0.278496	0.359232	0.579892	0.464896	-0.114996	0.031656
cg47856635_BC21	NA	chrX	Stard8	0.853439	0.813963	0.798474	0.789838	0.795715	0.748732	0.580316	0.610461	0.619483	0.689609	0.728607	0.738108	0.668874	0.768867	0.503329	0.508134	0.497061	0.562184	0.54801	0.734491	0.621278	-0.113213	0.0314906
cg48176080_TC21	NA	chrX	NA	0.917874	0.940977	0.93937	0.911187	0.926114	0.898142	0.76394	0.72528	0.807776	0.878539	0.845023	0.890711	0.853288	0.896531	0.582097	0.582675	0.593562	0.526947	0.732693	0.870073	0.738207	-0.131867	0.0313589
cg42651893_TC11	Enhancer	chr5	Bicdl1	0.656886	0.705757	0.633836	0.654448	0.536677	0.497627	0.47615	0.65204	0.668887	0.488699	0.532026	0.712832	0.481548	0.701818	0.468769	0.338551	0.395431	0.446105	0.378084	0.609145	0.494386	-0.114759	0.0312508
cg39755429_TC21	Enhancer	chr3	NA	0.682344	0.556536	0.652431	0.720447	0.474864	0.597596	0.411326	0.66118	0.734154	0.538611	0.524058	0.453129	0.495717	0.592117	0.404036	0.406296	0.607418	0.476102	0.562144	0.610098	0.505963	-0.104135	0.0312398
cg33522677_TC21	EPIC;cg05752133	chr15	Rbfox2	0.604939	0.708209	0.575356	0.596099	0.593481	0.479488	0.583597	0.605559	0.629165	0.468222	0.482145	0.749392	0.434945	0.667013	0.519788	0.359237	0.347437	0.457215	0.244962	0.597321	0.473036	-0.124286	0.0311822
cg37181682_TC11	miRNA;chr1:86637608;Gm22955;ENSMUST00000122519;3;1	chr1	Gm22955;Gm37022	0.587685	0.584859	0.558334	0.582579	0.49317	0.407613	0.456129	0.629317	0.611061	0.414726	0.442485	0.654057	0.388178	0.628237	0.460664	0.360842	0.332314	0.412379	0.244945	0.545639	0.433883	-0.111756	0.0311037
cg43763857_BC21	EPIC;cg04991796	chr6	Foxp1	0.630221	0.643913	0.51475	0.592199	0.508439	0.459884	0.431177	0.56435	0.619677	0.415348	0.491999	0.653674	0.380297	0.660141	0.434841	0.277923	0.300535	0.403184	0.18296	0.551623	0.42009	-0.131533	0.031103
cg30769542_TC21	GeneBody;2700049a03rik;NM_029818;inside_[intron_between_exon_27_and_28];splice=0	chr12	2700049A03Rik	0.662713	0.7414	0.645665	0.699403	0.650327	0.605969	0.634843	0.697154	0.722076	0.495837	0.601962	0.842199	0.542864	0.729149	0.530764	0.410374	0.5007	0.546455	0.459725	0.673283	0.566003	-0.10728	0.0309961
cg39317877_BC21	Enhancer	chr2	NA	0.844818	0.837385	0.808772	0.85342	0.658467	0.748732	0.560903	0.713897	0.843264	0.653478	0.67783	0.61678	0.659872	0.818177	0.572626	0.491153	0.790853	0.523792	0.705232	0.763295	0.650979	-0.112316	0.0307863
cg36319106_BC21	TSS;chr19:32196427;Sgms1;ENSMUST00000151822;+76;2	chr19	Sgms1	0.782209	0.538822	0.700239	0.774041	0.562576	0.591915	0.528922	0.730454	0.63672	0.584757	0.591673	0.356695	0.61819	0.493875	0.495813	0.511523	0.598225	0.654491	0.571449	0.649544	0.547669	-0.101875	0.0307727
cg36526531_BC11	Random	chr19	Pdcd4	0.710088	0.807132	0.721303	0.691038	0.665993	0.563633	0.635545	0.746449	0.703024	0.61826	0.595743	0.825488	0.529602	0.727097	0.593999	0.532714	0.435142	0.581381	0.415665	0.693801	0.585509	-0.108292	0.0305819
cg37901316_BC21	lincRNATSS;chr1:185085964;Gm34732;ENSMUST00000195441;534,lincRNATSS;chr1:185086102;4930433J02Rik;ENSMUST00000194719;396	chr1	4930433J02Rik;Gm34732	0.804268	0.797598	0.760285	0.748664	0.692743	0.673762	0.678911	0.794245	0.810527	0.550356	0.751232	0.849573	0.605296	0.802766	0.556415	0.472084	0.6166	0.705637	0.518569	0.751223	0.642853	-0.10837	0.0304906
cg43982170_TC21	Adenoma	chr6	NA	0.51472	0.308683	0.480305	0.504084	0.289851	0.39865	0.234472	0.43359	0.498064	0.352972	0.321256	0.145734	0.261704	0.329142	0.219743	0.306292	0.40944	0.239744	0.424885	0.406935	0.301091	-0.105844	0.0304217
cg47685477_BC21	NA	chrX	Ldoc1	0.435768	0.397845	0.445456	0.391749	0.361292	0.380883	0.52048	0.560574	0.536364	0.254757	0.26084	0.238796	0.259982	0.228871	0.416342	0.514791	0.454318	0.418183	0.429314	0.447823	0.34762	-0.100204	0.0303576
cg34791132_BC11	Enhancer	chr17	Fkbp5	0.560187	0.602078	0.532688	0.573147	0.508704	0.426328	0.47561	0.537439	0.585862	0.460889	0.431985	0.640488	0.403159	0.551101	0.461888	0.350945	0.340691	0.445872	0.165478	0.533561	0.42525	-0.108311	0.0302545
cg30643047_TC21	Enhancer	chr12	Akap6	0.879205	0.545137	0.760977	0.854108	0.43087	0.65238	0.380071	0.737224	0.831031	0.583888	0.558444	0.310763	0.546879	0.63706	0.36047	0.407977	0.606872	0.471961	0.53715	0.674556	0.502146	-0.172409	0.0302492
cg46553694_BC21	Enhancer	chr9	Ntm	0.833093	0.58368	0.795804	0.823688	0.530703	0.641477	0.431292	0.678527	0.799459	0.57916	0.553636	0.396687	0.564611	0.617379	0.43656	0.433651	0.691655	0.457425	0.666752	0.679747	0.539752	-0.139995	0.0301744
cg44067764_BC21	Enhancer	chr6	Rerg	0.723418	0.757431	0.692728	0.649798	0.586978	0.573828	0.599193	0.659139	0.757612	0.492781	0.578052	0.821787	0.509392	0.723007	0.546333	0.416549	0.435608	0.565496	0.348104	0.666681	0.543711	-0.12297	0.0299482
cg45477305_TC21	Enhancer	chr8	Zmat4	0.820026	0.529799	0.755528	0.75381	0.509206	0.61672	0.488674	0.731723	0.729314	0.616089	0.558051	0.403308	0.572923	0.552126	0.522204	0.609077	0.558925	0.5692	0.492196	0.659422	0.54541	-0.114012	0.0297085
cg36467211_TC21	EPIC;cg21501801,TSS;chr19:46929224;Nt5c2;ENSMUST00000236727;+170;1	chr19	Nt5c2	0.774705	0.811874	0.726042	0.720918	0.711447	0.589362	0.61415	0.741178	0.783868	0.62774	0.643694	0.778902	0.581703	0.800629	0.605176	0.453086	0.476572	0.631432	0.31362	0.719283	0.591255	-0.128027	0.0295602
cg30633954_BC21	EPIC;cg00851837	chr12	Ap4s1	0.771274	0.642402	0.742298	0.794171	0.583723	0.642989	0.49531	0.746671	0.817295	0.582368	0.62935	0.601976	0.594639	0.748442	0.462217	0.44205	0.66638	0.486907	0.595065	0.692904	0.580939	-0.111964	0.0293516
cg46294118_TC11	Enhancer	chr8	Galnt2l;Zcchc14	0.661932	0.459173	0.676321	0.628055	0.388494	0.488663	0.213126	0.552383	0.677069	0.423712	0.503064	0.283375	0.37559	0.487226	0.171088	0.290769	0.439896	0.343683	0.445983	0.527246	0.376439	-0.150808	0.0292749
cg47475630_TC11	NA	chrX	Cask;Gpr34	0.882724	0.91115	0.882945	0.905546	0.884569	0.906064	0.745054	0.737315	0.799856	0.778035	0.862988	0.866177	0.849954	0.893803	0.611756	0.636674	0.638109	0.667954	0.670849	0.85058	0.74763	-0.10295	0.0291677
cg47910257_TC21	NA	chrX	Cysltr1;Gm5127	0.416309	0.379131	0.410871	0.298753	0.342186	0.319424	0.484496	0.517018	0.505235	0.22922	0.151487	0.207142	0.164673	0.213255	0.445936	0.431809	0.364623	0.399839	0.3829	0.408158	0.299088	-0.10907	0.0290877
cg41709304_BC11	TSS;chr4:149907288;Spsb1;ENSMUST00000105684;+65;2	chr4	Gm13070;Spsb1	0.854341	0.689242	0.780934	0.826212	0.631795	0.691022	0.505004	0.712058	0.791491	0.671608	0.603334	0.524077	0.610513	0.730725	0.513152	0.551454	0.706755	0.450747	0.708967	0.720233	0.607133	-0.1131	0.0290371
cg36463109_TC21	Enhancer	chr19	Wbp1l	0.661372	0.417561	0.583888	0.6287	0.40356	0.513709	0.240204	0.572896	0.573479	0.445974	0.397743	0.233135	0.402327	0.45229	0.254462	0.355906	0.456395	0.243961	0.531226	0.510597	0.377342	-0.133255	0.0290318
cg41193640_TC21	Enhancer	chr4	Cachd1	0.906739	0.861317	0.853126	0.861952	0.846394	0.748481	0.850731	0.84959	0.891731	0.742067	0.782095	0.881027	0.775453	0.877362	0.795451	0.711139	0.571965	0.836737	0.503847	0.852229	0.747714	-0.104515	0.0289938
cg47888890_TC21	NA	chrX	4930519F16Rik;Gm9050	0.883632	0.897044	0.916423	0.867912	0.87302	0.856272	0.637784	0.666605	0.698775	0.763651	0.793614	0.80329	0.698179	0.844445	0.602839	0.596093	0.618844	0.618883	0.6276	0.81083	0.696744	-0.114086	0.0288791
cg30853109_TC21	CGI;chr12:80168329-80168631,VMR;chr12:80168396-80168603	chr12	Actn1	0.320271	0.390462	0.413887	0.233445	0.286007	0.231152	0.160597	0.191019	0.151522	0.178953	0.214091	0.0804414	0.328297	0.156938	0.122902	0.254732	0.171118	0.0893753	0.0384143	0.264263	0.163526	-0.100736	0.0288663
cg32057483_BC21	Enhancer	chr13	Pde4d	0.81516	0.846199	0.755121	0.835136	0.724956	0.720275	0.697944	0.822789	0.844474	0.642251	0.719427	0.866305	0.638052	0.853394	0.614304	0.437294	0.710904	0.612477	0.675378	0.784673	0.676979	-0.107694	0.0288365
cg44067630_TC11	EPIC;cg05425929	chr6	Rerg	0.719768	0.590291	0.739782	0.700721	0.56342	0.59351	0.512869	0.745505	0.799662	0.615122	0.59632	0.531462	0.567928	0.643525	0.550187	0.608571	0.43708	0.655976	0.399707	0.662836	0.560588	-0.102249	0.028836
cg32857758_BC21	Adenoma	chr14	NA	0.625171	0.518395	0.561736	0.638014	0.42657	0.519044	0.348441	0.539344	0.613786	0.425427	0.465159	0.373353	0.496982	0.524025	0.335724	0.281476	0.522741	0.379001	0.514502	0.532278	0.431839	-0.100439	0.0288215
cg37203252_TC21	EPIC;cg19998400	chr1	Sh3bp4	0.589318	0.394154	0.557327	0.617266	0.368958	0.426997	0.229818	0.548017	0.61557	0.446599	0.347756	0.227879	0.363251	0.453033	0.236765	0.266999	0.460753	0.209506	0.466991	0.483047	0.347953	-0.135094	0.028731
cg34673097_BC11	Enhancer	chr17	NA	0.894367	0.819601	0.826274	0.883745	0.72583	0.738331	0.669652	0.867398	0.911956	0.673309	0.733071	0.803037	0.704337	0.871534	0.612043	0.528945	0.792369	0.630802	0.768858	0.815239	0.71183	-0.103409	0.0287259
cg30820387_BC11	Random	chr12	NA	0.864745	0.844535	0.831261	0.85698	0.814408	0.753311	0.830551	0.8861	0.870835	0.749777	0.758939	0.896638	0.746696	0.885372	0.768096	0.685636	0.604389	0.766219	0.459683	0.839192	0.732144	-0.107047	0.0287169
cg43305632_BC21	Enhancer	chr6	NA	0.724388	0.751399	0.668911	0.68622	0.622154	0.585903	0.579153	0.655901	0.719551	0.535899	0.572563	0.786553	0.538801	0.745607	0.554981	0.421659	0.516422	0.508013	0.446684	0.665953	0.562718	-0.103235	0.0286863
cg36009274_TC21	Enhancer	chr18	Mbp	0.533029	0.284232	0.511577	0.472383	0.276537	0.357469	0.18888	0.437169	0.516392	0.324072	0.291297	0.120094	0.298567	0.378749	0.208743	0.248981	0.368065	0.177862	0.344481	0.397519	0.276091	-0.121428	0.0285381
cg41405038_BC11	VMR;chr4:125279436-125279611	chr4	NA	0.955977	0.740282	0.914344	0.951079	0.721906	0.848889	0.620348	0.889117	0.962588	0.760134	0.778358	0.514748	0.74273	0.790762	0.556078	0.605216	0.833577	0.618793	0.88391	0.844948	0.70843	-0.136517	0.0284965
cg47047795_TC21	EPIC;cg24878013	chr9	Ube2cbp	0.820082	0.848432	0.74721	0.800237	0.732556	0.645103	0.752154	0.81241	0.844572	0.703249	0.670656	0.864357	0.644608	0.838659	0.695239	0.599229	0.527376	0.691018	0.493816	0.778084	0.672821	-0.105263	0.0284939
cg43448766_BC21	Enhancer	chr6	9130019P16Rik	0.719609	0.628159	0.616284	0.726487	0.600708	0.517141	0.601456	0.676884	0.665764	0.536318	0.593764	0.730009	0.535053	0.68778	0.521913	0.433229	0.409751	0.535998	0.336127	0.639166	0.531994	-0.107172	0.0284445
cg47418451_BC21	NA	chrX	Bmp15	0.817402	0.796174	0.722409	0.815259	0.706544	0.733057	0.566697	0.610256	0.64912	0.541351	0.701334	0.811365	0.600563	0.802194	0.477741	0.423739	0.473926	0.494802	0.502626	0.712991	0.582964	-0.130027	0.0282891
cg41145769_TC21	Adenoma	chr4	Gm12648	0.753995	0.602979	0.717749	0.766547	0.534143	0.580093	0.4321	0.679408	0.747874	0.571498	0.554853	0.548677	0.528354	0.693706	0.459153	0.47457	0.565572	0.404904	0.538448	0.646099	0.533974	-0.112125	0.0282846
cg47551162_TC21	NA	chrX	NA	0.898825	0.93696	0.896195	0.881966	0.811469	0.798292	0.680908	0.739706	0.762187	0.725577	0.821829	0.859225	0.750255	0.881104	0.621531	0.596979	0.640339	0.646705	0.623602	0.822945	0.716715	-0.10623	0.0282545
cg40391935_TC21	TSS;chr3:138217759;Adh7;ENSMUST00000090171;+27;1	chr3	0610031O16Rik;4930579F01Rik;Adh7	0.774528	0.831372	0.744338	0.735675	0.689829	0.615506	0.673361	0.752689	0.775395	0.62504	0.638427	0.831111	0.599761	0.778224	0.645425	0.557185	0.494348	0.669491	0.468616	0.732521	0.630763	-0.101759	0.0278926
cg47885375_BC21	NA	chrX	Dmrtc1b;Gm9112	0.881548	0.949046	0.909177	0.903372	0.883325	0.875653	0.682057	0.755942	0.691715	0.850953	0.862412	0.79814	0.786023	0.777987	0.597381	0.634603	0.632217	0.652294	0.679908	0.836871	0.727192	-0.109679	0.0277282
cg48060010_TC21	NA	chrX	Vsig1	0.830972	0.833208	0.744811	0.759149	0.74243	0.620299	0.675538	0.767711	0.797938	0.574228	0.692208	0.838545	0.507178	0.832174	0.642698	0.572998	0.625202	0.644277	0.583072	0.752451	0.651258	-0.101193	0.0277199
cg31024474_TC21	Enhancer	chr12	Ccdc88c;Gm36756	0.77742	0.83357	0.691757	0.806003	0.697717	0.647908	0.650481	0.750888	0.802339	0.609512	0.675526	0.862017	0.586515	0.800824	0.568087	0.49021	0.621854	0.56544	0.565693	0.739787	0.634568	-0.105219	0.0277116
cg44876421_TC11	Enhancer	chr7	Gm15414;Tenm4	0.471504	0.496145	0.47845	0.483169	0.425172	0.396994	0.418247	0.489166	0.479293	0.311599	0.426521	0.575851	0.3112	0.50954	0.33882	0.265703	0.17424	0.391625	0.134573	0.459793	0.343967	-0.115826	0.0276743
cg35298542_TC11	Enhancer	chr17	1110020A21Rik	0.611869	0.637676	0.587308	0.602764	0.558521	0.483423	0.516158	0.608293	0.652965	0.480343	0.522314	0.717395	0.451053	0.628996	0.492784	0.35489	0.35122	0.435844	0.301982	0.584331	0.473682	-0.110649	0.0276599
cg29210016_BC11	Random	chr11	Camk2b	0.437134	0.346573	0.421645	0.453302	0.583455	0.468231	0.456878	0.504436	0.450566	0.540071	0.394918	0.307432	0.200906	0.341789	0.40768	0.42541	0.381766	0.405521	0.135633	0.458025	0.354113	-0.103912	0.0276354
cg28598519_BC21	Adenoma	chr10	Cabcoco1;Gm32872	0.577924	0.648533	0.563221	0.582594	0.54977	0.42298	0.507217	0.599379	0.591642	0.443518	0.453971	0.689718	0.370945	0.63809	0.468941	0.331704	0.285406	0.428476	0.192045	0.560362	0.430281	-0.130081	0.0276205
cg47615104_BC21	NA	chrX	NA	0.8705	0.830907	0.842417	0.787695	0.80586	0.797218	0.575506	0.630886	0.643881	0.750265	0.714855	0.719189	0.717421	0.748682	0.56515	0.551792	0.544033	0.52223	0.568258	0.753874	0.640188	-0.113687	0.0276069
cg45919777_BC11	GeneBody;Rfx1;NM_009055;inside_[intron_between_exon_2_and_3];splice=0	chr8	Rfx1	0.859109	0.839063	0.826036	0.83911	0.724643	0.72106	0.650178	0.792895	0.877772	0.670286	0.707961	0.853667	0.671223	0.876787	0.638715	0.54199	0.622218	0.723879	0.586478	0.792208	0.68932	-0.102887	0.0275858
cg40830879_BC21	Enhancer	chr4	Shb	0.739505	0.524132	0.704802	0.783264	0.516268	0.544971	0.403278	0.6629	0.718725	0.576568	0.512571	0.405331	0.504192	0.603811	0.417137	0.435416	0.57434	0.40773	0.556336	0.621983	0.499343	-0.12264	0.0275526
cg41274994_TC21	GeneBody;Cdkn2c;NM_007671;inside_[3-UTR;noncoding_exon_2];splice=0	chr4	Cdkn2c	0.569246	0.431675	0.570422	0.609801	0.461295	0.391515	0.393289	0.568679	0.54314	0.57136	0.404942	0.319255	0.364082	0.481682	0.406243	0.505506	0.398073	0.222767	0.350642	0.50434	0.402455	-0.101885	0.0275506
cg43649252_TC21	Enhancer	chr6	NA	0.843755	0.817536	0.825879	0.825818	0.727343	0.661659	0.750383	0.802228	0.860968	0.683467	0.767278	0.855113	0.680801	0.844498	0.682329	0.523656	0.577728	0.709872	0.534414	0.790619	0.685916	-0.104703	0.0274396
cg47913497_BC21	NA	chrX	NA	0.833469	0.808684	0.775022	0.813174	0.719807	0.589059	0.652925	0.729763	0.767315	0.61696	0.638592	0.789448	0.55871	0.847033	0.664692	0.571291	0.575709	0.632047	0.481343	0.743246	0.637583	-0.105664	0.0274011
cg41065096_BC21	Enhancer	chr4	NA	0.575699	0.656725	0.567289	0.582326	0.530839	0.487093	0.519128	0.591278	0.592954	0.457227	0.487828	0.667667	0.438991	0.621529	0.476055	0.327831	0.386268	0.500302	0.289614	0.567037	0.465331	-0.101706	0.0272025
cg31595289_BC11	Enhancer	chr13	4921525O09Rik	0.757746	0.758128	0.7338	0.793425	0.637407	0.628085	0.583906	0.755623	0.824601	0.560173	0.678763	0.810441	0.586012	0.77549	0.551064	0.416014	0.577433	0.588722	0.518756	0.719191	0.606287	-0.112905	0.027161
cg35125424_TC21	GeneBody;Twsg1;NM_023053;inside_[intron_between_exon_2_and_3];splice=0	chr17	Twsg1	0.829304	0.673907	0.767333	0.829997	0.653022	0.722164	0.552394	0.780187	0.832889	0.654712	0.6575	0.594864	0.605422	0.756017	0.503791	0.541907	0.734367	0.563865	0.73583	0.737911	0.634827	-0.103083	0.0270579
cg33973236_TC21	EPIC;cg26005635	chr16	Gm28539;Hira	0.862475	0.813002	0.779009	0.82813	0.66294	0.647348	0.620317	0.787455	0.888022	0.586893	0.688906	0.830127	0.611703	0.839419	0.56751	0.440367	0.684647	0.579867	0.599648	0.765411	0.642909	-0.122502	0.0270343
cg41081037_TC11	Enhancer	chr4	NA	0.984207	0.971144	0.922918	0.983914	0.831809	0.877212	0.729327	0.95522	0.975624	0.760924	0.855689	0.862389	0.802158	0.978127	0.692877	0.452541	0.916079	0.680394	0.79537	0.914597	0.779655	-0.134942	0.0270076
cg38444607_TC21	Enhancer	chr2	Rbms1	0.805113	0.83165	0.737808	0.788808	0.743078	0.656386	0.725118	0.794641	0.845918	0.629525	0.718065	0.892492	0.566382	0.831049	0.628903	0.561416	0.556772	0.694088	0.558138	0.769836	0.663683	-0.106152	0.0269447
cg42009321_TC21	Enhancer	chr5	Gm20465	0.707077	0.545843	0.652511	0.67398	0.479991	0.558385	0.362169	0.601276	0.673202	0.49217	0.51552	0.435945	0.499106	0.601233	0.37306	0.393798	0.52002	0.431733	0.508948	0.583826	0.477153	-0.106673	0.0269282
cg47563645_TC21	NA	chrX	Rhox12	0.772021	0.776985	0.776303	0.735536	0.800893	0.659402	0.52957	0.617564	0.573111	0.599545	0.662422	0.752403	0.584093	0.740214	0.499843	0.455115	0.458584	0.540439	0.436472	0.693487	0.572913	-0.120574	0.0268927
cg47627118_TC11	NA	chrX	Rap2c	0.929047	0.902867	0.856098	0.919194	0.804074	0.781118	0.741858	0.851765	0.868347	0.685737	0.82035	0.949598	0.671433	0.940016	0.717895	0.622723	0.658698	0.732259	0.579554	0.850485	0.737826	-0.112659	0.0268677
cg39577855_TC21	CTCF	chr3	Fndc3b	0.739236	0.723085	0.691256	0.666231	0.592171	0.583699	0.589339	0.690566	0.802948	0.537461	0.608618	0.74436	0.539758	0.743559	0.540936	0.409639	0.547562	0.580569	0.493879	0.675392	0.574634	-0.100758	0.0266972
cg47448644_TC21	NA	chrX	Tspan7	0.890093	0.918916	0.901434	0.909886	0.873112	0.847811	0.666899	0.72916	0.705624	0.816722	0.794556	0.834527	0.768717	0.808848	0.63371	0.626997	0.655436	0.632735	0.642786	0.826993	0.721504	-0.105489	0.0266667
cg32634249_TC21	TSS;chr14:68533688;Adam7;ENSMUST00000022640;-25;1	chr14	Adam7	0.833599	0.86609	0.837135	0.814016	0.756397	0.656739	0.720666	0.815404	0.841904	0.688478	0.690982	0.871137	0.678478	0.844225	0.687529	0.625206	0.501158	0.72851	0.451849	0.79355	0.676755	-0.116795	0.0266556
cg47913311_BC21	NA	chrX	Gpr174	0.816026	0.813253	0.78824	0.818108	0.695481	0.732449	0.594585	0.605432	0.614172	0.566871	0.661101	0.740018	0.632259	0.821816	0.551893	0.448744	0.568027	0.527784	0.528361	0.719749	0.604687	-0.115062	0.0266465
cg33755318_TC21	Enhancer	chr15	NA	0.514697	0.5567	0.501025	0.440581	0.48203	0.49061	0.476879	0.496425	0.590984	0.350399	0.420294	0.602991	0.436229	0.559044	0.416947	0.296758	0.337528	0.421897	0.212014	0.505548	0.40541	-0.100138	0.0266318
cg36518931_TC21	GeneBody;Mxi1;NM_001008542;inside_[intron_between_exon_2_and_3];splice=0	chr19	Mxi1	0.715876	0.771018	0.646267	0.725511	0.657859	0.564139	0.632295	0.695246	0.720571	0.572153	0.576422	0.780815	0.578374	0.760201	0.562936	0.430524	0.447407	0.579276	0.412984	0.680976	0.570109	-0.110866	0.0265686
cg40594333_TC11	Enhancer	chr4	NA	0.787629	0.550904	0.741293	0.677882	0.554758	0.609894	0.577627	0.696474	0.767648	0.568009	0.618636	0.438438	0.532574	0.617751	0.478842	0.481033	0.60702	0.517661	0.744942	0.662679	0.560491	-0.102188	0.0265546
cg39755436_TC21	Enhancer	chr3	NA	0.631942	0.468605	0.607306	0.657981	0.427255	0.461673	0.350165	0.568448	0.621627	0.5148	0.42988	0.323426	0.428615	0.519232	0.325022	0.424378	0.48193	0.367877	0.456316	0.532778	0.427147	-0.105631	0.0265379
cg35880533_TC11	Adenoma	chr18	Tcf4	0.767959	0.758184	0.722213	0.721855	0.618716	0.577809	0.584876	0.724117	0.805125	0.532875	0.656015	0.752701	0.585892	0.784513	0.575233	0.456222	0.371851	0.59225	0.359404	0.697873	0.566696	-0.131177	0.0264938
cg31619365_TC21	Enhancer	chr13	NA	0.88497	0.909259	0.862628	0.850224	0.798278	0.684577	0.78945	0.84074	0.886586	0.763506	0.718953	0.881644	0.671154	0.880452	0.770035	0.693587	0.624948	0.76195	0.468792	0.834079	0.723502	-0.110577	0.0264845
cg42612818_BC11	Enhancer	chr5	NA	0.8221	0.522224	0.734055	0.796442	0.496496	0.557725	0.394732	0.679699	0.747532	0.597165	0.519588	0.387994	0.516289	0.619286	0.396521	0.441959	0.549382	0.350866	0.556273	0.639001	0.493532	-0.145468	0.0264428
cg36736511_BC11	Enhancer	chr1	Adgrb3	0.499697	0.444292	0.488951	0.368446	0.306311	0.379744	0.300017	0.335089	0.537027	0.299346	0.3301	0.41348	0.259031	0.499278	0.278601	0.228389	0.206574	0.339078	0.145242	0.406619	0.299912	-0.106707	0.0263553
cg45086184_TC11	Enhancer	chr7	Prkcb	0.842671	0.85656	0.829783	0.807971	0.730131	0.697174	0.675153	0.820974	0.89616	0.676452	0.767168	0.862993	0.680946	0.858707	0.652129	0.559049	0.597429	0.682999	0.560012	0.795175	0.689788	-0.105387	0.0262543
cg45768444_BC21	miRNA;chr8:64514441;Mir710;ENSMUST00000102088;373;1	chr8	Mir710	0.878935	0.848358	0.808413	0.853378	0.757906	0.689586	0.727627	0.854426	0.900353	0.637024	0.775076	0.898485	0.739749	0.855024	0.638601	0.476971	0.643796	0.714144	0.612838	0.81322	0.699171	-0.114049	0.0262081
cg28253664_TC21	PseudogeneTSS;chr10:21445636;Gm48386;ENSMUST00000219604;64	chr10	Gm48386	0.774975	0.770315	0.70919	0.779916	0.590081	0.696907	0.523669	0.647831	0.762061	0.580698	0.633561	0.584476	0.569704	0.729953	0.488489	0.470416	0.69804	0.455341	0.684591	0.694994	0.589527	-0.105467	0.0261259
cg44003546_TC21	Enhancer	chr6	Gm44190;Tulp3	0.702074	0.695461	0.62479	0.629547	0.544948	0.653638	0.481174	0.583833	0.781465	0.47423	0.559828	0.706811	0.526691	0.693366	0.449344	0.402779	0.44617	0.523922	0.470094	0.632992	0.525324	-0.107668	0.0260876
cg43057997_TC21	Enhancer	chr5	Hmgb1;Mm2pr	0.780722	0.806132	0.780535	0.767966	0.737238	0.599835	0.716253	0.761461	0.828504	0.689399	0.653531	0.807331	0.589739	0.781649	0.711136	0.63329	0.518162	0.680466	0.458741	0.753183	0.652345	-0.100838	0.0260565
cg41325346_BC11	Random	chr4	Rnf220	0.843224	0.630292	0.799878	0.833782	0.600892	0.697105	0.519734	0.80618	0.807839	0.681391	0.613722	0.516316	0.648326	0.710171	0.529744	0.580211	0.63945	0.529912	0.676034	0.726547	0.612528	-0.11402	0.0260113
cg33056583_BC21	Enhancer	chr15	Slc1a3	0.820855	0.65408	0.675799	0.759055	0.572756	0.641265	0.494762	0.724674	0.742511	0.610695	0.639939	0.568595	0.464238	0.676996	0.51252	0.484818	0.534742	0.594412	0.664215	0.676195	0.575117	-0.101078	0.025941
cg28188917_BC11	TSS;chr10:13178022;Zc2hc1b;ENSMUST00000019954;-273;1	chr10	Ltv1;Zc2hc1b	0.836337	0.6566	0.810363	0.837179	0.610581	0.630319	0.491948	0.753363	0.812611	0.690968	0.652325	0.511949	0.617233	0.701114	0.495164	0.559585	0.638098	0.561741	0.540439	0.715478	0.596862	-0.118616	0.0259187
cg35293565_BC11	Enhancer	chr17	4930500A05Rik;Plekhh2	0.74011	0.518863	0.730432	0.70139	0.550632	0.631712	0.519381	0.690198	0.699567	0.573445	0.543508	0.32059	0.548433	0.515354	0.508114	0.577478	0.612913	0.526019	0.675796	0.642476	0.540165	-0.102311	0.0259016
cg39483903_BC21	Enhancer	chr3	NA	0.55744	0.600166	0.536792	0.546176	0.461679	0.45068	0.469399	0.506079	0.598523	0.347329	0.442917	0.62238	0.419623	0.614168	0.434679	0.250242	0.355619	0.383177	0.314562	0.525215	0.41847	-0.106745	0.0257596
cg39679018_TC21	VMR;chr3:40483368-40483816	chr3	NA	0.813345	0.792841	0.740331	0.792955	0.668904	0.656062	0.649442	0.776314	0.828372	0.593708	0.654689	0.830589	0.62304	0.834825	0.621444	0.453149	0.616921	0.604829	0.548133	0.746507	0.638133	-0.108375	0.0256477
cg40539018_TC21	Enhancer	chr3	NA	0.928168	0.932534	0.911785	0.885295	0.853127	0.79928	0.872631	0.928605	0.928565	0.81372	0.83271	0.928621	0.787262	0.919738	0.794957	0.708977	0.656107	0.868459	0.502678	0.893332	0.781323	-0.112009	0.0256397
cg47893445_TC11	NA	chrX	Slc16a2	0.740926	0.802048	0.752956	0.78687	0.744739	0.762355	0.570539	0.580499	0.592865	0.660925	0.678735	0.738397	0.674134	0.69899	0.492008	0.511797	0.465075	0.515389	0.461378	0.703755	0.589683	-0.114072	0.0256298
cg32976012_BC21	Enhancer	chr14	Mbnl2	0.648722	0.709967	0.633845	0.699465	0.626058	0.544589	0.631131	0.674423	0.678683	0.549221	0.598504	0.743383	0.48185	0.69778	0.53958	0.381686	0.499225	0.573302	0.342682	0.649653	0.540721	-0.108932	0.0255527
cg38695762_TC21	EPIC;cg16575370	chr2	NA	0.72179	0.771241	0.688922	0.739182	0.645584	0.548157	0.647305	0.726965	0.746101	0.560958	0.562268	0.834624	0.53768	0.73735	0.603158	0.497634	0.398855	0.556699	0.308407	0.692805	0.559763	-0.133042	0.0255469
cg43093938_TC11	Enhancer	chr6	NA	0.863863	0.474758	0.769403	0.819787	0.442016	0.572838	0.288024	0.69712	0.779036	0.538627	0.489324	0.191893	0.456337	0.551495	0.240843	0.3819	0.547827	0.192347	0.661869	0.634094	0.425246	-0.208848	0.0255179
cg38026645_BC21	Enhancer	chr2	A230108P19Rik	0.878695	0.829234	0.810935	0.855292	0.745398	0.696608	0.702604	0.847283	0.901089	0.651483	0.700769	0.912418	0.646928	0.859496	0.666621	0.538439	0.582665	0.782188	0.458213	0.80746	0.679922	-0.127538	0.0255109
cg45491556_TC11	Random	chr8	Tacc1	0.684417	0.556787	0.675948	0.681553	0.537496	0.526229	0.435749	0.61613	0.756194	0.530507	0.540766	0.464279	0.572277	0.602094	0.441152	0.415194	0.530359	0.407608	0.566953	0.607834	0.507119	-0.100715	0.0253903
cg40391610_TC21	TSS;chr3:138186672;4930579F01Rik;ENSMUST00000012186;+7;1,TSS;chr3:138186712;4930579F01Rik;ENSMUST00000199293;+47;1	chr3	4930579F01Rik	0.806438	0.518554	0.773347	0.807695	0.514871	0.585271	0.408232	0.707479	0.769645	0.599031	0.5448	0.371488	0.53078	0.59119	0.427489	0.536133	0.558702	0.441433	0.524382	0.654615	0.512543	-0.142072	0.025386
cg42591477_TC21	Enhancer	chr5	NA	0.680896	0.718516	0.67111	0.646364	0.601376	0.517249	0.574715	0.641345	0.749132	0.498844	0.543005	0.755933	0.467569	0.740065	0.559656	0.413035	0.409671	0.482124	0.32908	0.644522	0.519898	-0.124624	0.0253474
cg47626050_TC21	NA	chrX	Stk26	0.920592	0.897636	0.856429	0.889086	0.753179	0.714971	0.728801	0.830128	0.843377	0.70853	0.732226	0.89306	0.667132	0.925832	0.708648	0.632995	0.652795	0.698389	0.605437	0.826022	0.722504	-0.103518	0.0253457
cg34975649_TC21	Enhancer	chr17	NA	0.691988	0.740308	0.648997	0.641215	0.614165	0.511206	0.641433	0.705244	0.764433	0.445779	0.475788	0.855876	0.435196	0.775967	0.549897	0.360039	0.380437	0.465582	0.272042	0.66211	0.50166	-0.16045	0.0252287
cg42514973_TC21	Enhancer	chr5	Aff1	0.670919	0.425783	0.606166	0.620772	0.41294	0.492318	0.371977	0.614274	0.646032	0.508452	0.441009	0.28497	0.446396	0.481231	0.349739	0.43007	0.473726	0.393635	0.480749	0.540131	0.428998	-0.111134	0.0251136
cg35487922_BC21	Enhancer	chr18	NA	0.873958	0.877142	0.829209	0.874082	0.739358	0.721205	0.752148	0.882615	0.932177	0.670724	0.822174	0.875382	0.751046	0.871266	0.656346	0.50074	0.725191	0.691839	0.65874	0.831322	0.722345	-0.108977	0.0250726
cg29614663_BC21	PseudogeneTSS;chr11:60446743;Gm12268;ENSMUST00000118398;14	chr11	Gid4;Gm12268	0.870831	0.887754	0.848367	0.853173	0.800196	0.648081	0.760854	0.85853	0.87875	0.7246	0.718935	0.913986	0.642485	0.887147	0.714851	0.675134	0.546097	0.691649	0.457955	0.822948	0.697284	-0.125664	0.0250323
cg31697437_TC21	Enhancer	chr13	NA	0.636303	0.727107	0.669575	0.598347	0.64215	0.555719	0.646505	0.590087	0.702313	0.496727	0.548146	0.761269	0.495171	0.716493	0.561887	0.392708	0.369312	0.510259	0.320468	0.640901	0.517244	-0.123657	0.0248996
cg48194636_TC21	NA	chrX	Gm15232	0.572416	0.489447	0.596673	0.603101	0.444481	0.44669	0.550367	0.704119	0.635244	0.409752	0.344701	0.348897	0.324031	0.430384	0.553116	0.511201	0.573687	0.518796	0.551333	0.560282	0.45659	-0.103692	0.0248346
cg37912322_TC11	EPIC;cg02229781	chr1	NA	0.898953	0.864715	0.854348	0.826535	0.757217	0.714219	0.724324	0.833602	0.93549	0.649417	0.746634	0.903834	0.663525	0.903843	0.685934	0.547286	0.671734	0.742996	0.592659	0.823267	0.710786	-0.112481	0.0248321
cg33003497_BC21	Enhancer	chr14	Pcca	0.780279	0.836489	0.723001	0.76001	0.691155	0.669939	0.704033	0.781548	0.864202	0.597898	0.692239	0.902247	0.560258	0.828314	0.623736	0.506912	0.516503	0.606739	0.416757	0.75674	0.62516	-0.131579	0.0247711
cg43297435_BC21	Enhancer	chr6	NA	0.848597	0.821433	0.777159	0.799381	0.757318	0.697347	0.707018	0.82693	0.826997	0.597393	0.766578	0.898842	0.65115	0.80846	0.598357	0.453186	0.630797	0.725256	0.478171	0.784687	0.660819	-0.123868	0.0246679
cg47459125_TC21	NA	chrX	NA	0.352072	0.376065	0.408439	0.336138	0.311097	0.352583	0.535307	0.55032	0.533219	0.276386	0.270006	0.178484	0.244276	0.250498	0.452302	0.383385	0.33139	0.408159	0.34556	0.417249	0.314044	-0.103205	0.0246453
cg47741142_BC11	NA	chrX	Gm8545	0.960994	0.772735	0.953747	0.950295	0.776155	0.883747	0.867373	0.947658	0.965551	0.822659	0.788699	0.521144	0.716744	0.721666	0.780011	0.851984	0.915456	0.815542	0.924143	0.897584	0.785805	-0.111779	0.024589
cg36568704_BC21	Enhancer	chr19	6720468P15Rik	0.924187	0.894613	0.872139	0.884654	0.78564	0.676161	0.762884	0.887643	0.931874	0.750206	0.734515	0.902502	0.676375	0.920056	0.769499	0.682134	0.582676	0.72299	0.525156	0.846644	0.726611	-0.120033	0.0245085
cg32599930_BC21	Enhancer	chr14	Extl3	0.380667	0.277437	0.397665	0.433688	0.211227	0.295814	0.103812	0.439248	0.371347	0.298407	0.25983	0.105873	0.224478	0.301035	0.0883301	0.124287	0.295485	0.148861	0.238728	0.323434	0.208531	-0.114902	0.0243639
cg30210118_BC21	GeneBody;Otop3;NM_027132;inside_[intron_between_exon_6_and_7];splice=0	chr11	Otop3	0.68542	0.689991	0.627062	0.674692	0.578764	0.470365	0.546177	0.635699	0.69978	0.496121	0.515001	0.730228	0.447214	0.727096	0.489821	0.373849	0.42929	0.442697	0.283762	0.623106	0.493508	-0.129598	0.024359
cg31845349_BC21	EPIC;cg12464387	chr13	NA	0.86657	0.902857	0.833812	0.860075	0.801945	0.627718	0.745969	0.858946	0.885908	0.720786	0.671493	0.894072	0.635869	0.88652	0.739933	0.640111	0.490527	0.707777	0.405522	0.820422	0.679261	-0.141161	0.0243049
cg32436748_TC11	Random	chr14	Samd4	0.710493	0.815605	0.691121	0.725054	0.661055	0.608875	0.619441	0.728333	0.766583	0.590301	0.612096	0.824155	0.540721	0.776544	0.570291	0.457875	0.520298	0.558456	0.42982	0.702951	0.588056	-0.114895	0.0242997
cg43411792_TC21	EnhancerVista;chr6:50956956-50958238	chr6	NA	0.918009	0.900498	0.915699	0.863681	0.850856	0.677779	0.768033	0.896003	0.914254	0.739349	0.804834	0.899195	0.642319	0.902281	0.774536	0.666891	0.573836	0.807788	0.535091	0.85609	0.734612	-0.121478	0.0242957
cg44962827_BC11	TSS;chr7:107567445;Olfml1;ENSMUST00000120990;+74;2	chr7	Olfml1	0.65996	0.765325	0.629823	0.697401	0.603855	0.535062	0.581898	0.67077	0.683705	0.514115	0.532964	0.798974	0.498706	0.705673	0.529799	0.396293	0.412099	0.49189	0.340403	0.647533	0.522092	-0.125442	0.024275
cg30060786_TC11	Enhancer	chr11	Hdac5	0.874546	0.923877	0.905253	0.91534	0.815997	0.799054	0.821275	0.898212	0.904061	0.807745	0.743577	0.870722	0.086106	0.878372	0.818579	0.574251	0.685929	0.60999	0.660264	0.873068	0.673553	-0.199515	0.0242732
cg36916229_BC21	Enhancer	chr1	Gm17767	0.8845	0.857619	0.777995	0.752253	0.713249	0.695029	0.702975	0.740308	0.871683	0.557123	0.731029	0.919311	0.636697	0.849327	0.624722	0.410316	0.533876	0.599182	0.464286	0.77729	0.632587	-0.144703	0.0241519
cg44836869_BC21	TSS;chr7:89527186;Prss23;ENSMUST00000207932;-123;2	chr7	Prss23	0.886388	0.932554	0.898219	0.881416	0.815545	0.637065	0.763638	0.870768	0.873792	0.793749	0.686389	0.907932	0.587854	0.907785	0.76771	0.677361	0.538123	0.656	0.416503	0.839932	0.693941	-0.145991	0.0240843
cg42965072_TC21	Enhancer	chr5	Gm16036;Sdk1	0.838392	0.698012	0.768897	0.83131	0.604625	0.692659	0.503659	0.724505	0.823745	0.617514	0.613369	0.578218	0.63939	0.734644	0.510077	0.500529	0.683744	0.512356	0.674559	0.720645	0.60644	-0.114205	0.0240443
cg35807882_TC21	VMR;chr18:62149757-62149979	chr18	NA	0.831654	0.617432	0.771035	0.825195	0.540934	0.588544	0.442162	0.691814	0.8083	0.550509	0.595924	0.530869	0.527157	0.689344	0.424109	0.389375	0.635911	0.450158	0.594914	0.679674	0.538827	-0.140847	0.0240393
cg44729850_BC21	EPIC;cg00595599	chr7	NA	0.565887	0.331458	0.585461	0.502183	0.362922	0.43768	0.351122	0.511242	0.598229	0.403089	0.398647	0.190347	0.368895	0.412141	0.333705	0.425065	0.411476	0.336512	0.391796	0.471798	0.367167	-0.104631	0.0239554
cg43775707_TC21	Enhancer	chr6	NA	0.636965	0.682021	0.602813	0.575584	0.612538	0.497369	0.584527	0.600765	0.636374	0.512744	0.473066	0.72837	0.424619	0.645878	0.520085	0.445488	0.353507	0.498514	0.280336	0.603217	0.488261	-0.114957	0.0238647
cg37907812_TC21	VMR;chr1:185666858-185667020	chr1	NA	0.707212	0.70649	0.646951	0.679154	0.59454	0.558013	0.57185	0.662518	0.701304	0.500941	0.573111	0.753531	0.532918	0.721051	0.52732	0.388476	0.488919	0.506	0.429785	0.647559	0.542205	-0.105354	0.0238496
cg31554328_TC11	Enhancer	chr13	NA	0.428318	0.317493	0.436404	0.449734	0.262768	0.282054	0.173244	0.415968	0.470534	0.379414	0.251014	0.163546	0.230174	0.346431	0.17799	0.298853	0.322098	0.160711	0.185547	0.359613	0.251578	-0.108035	0.0238192
cg39814824_TC21	Enhancer	chr3	NA	0.613324	0.643727	0.535926	0.649621	0.522326	0.503619	0.451007	0.616445	0.60938	0.524371	0.497018	0.636943	0.451244	0.639224	0.454859	0.331421	0.396075	0.401066	0.348891	0.571708	0.468111	-0.103597	0.0238041
cg36830027_BC21	Enhancer	chr1	Aff3	0.805323	0.592746	0.773724	0.805996	0.538358	0.634527	0.488198	0.716916	0.754877	0.605226	0.576553	0.449687	0.57618	0.650005	0.507461	0.476692	0.649009	0.486397	0.629766	0.678963	0.560698	-0.118265	0.0237783
cg42482277_TC21	Enhancer	chr5	Hpse	0.721982	0.770501	0.684394	0.713277	0.67052	0.579392	0.640053	0.723776	0.725508	0.579415	0.61216	0.809218	0.544253	0.7377	0.603387	0.495417	0.453628	0.584463	0.414258	0.692156	0.58339	-0.108766	0.0237594
cg35378861_TC21	EPIC;cg05046589	chr18	Bambi	0.73678	0.781561	0.724052	0.720549	0.682813	0.54217	0.617977	0.680993	0.714666	0.60597	0.561204	0.746103	0.535903	0.748803	0.603739	0.564357	0.444654	0.606211	0.371458	0.689062	0.57884	-0.110222	0.0237334
cg46874607_TC11	Random	chr9	Dennd4a	0.92979	0.921801	0.874667	0.878735	0.832916	0.75039	0.8013	0.892435	0.918383	0.785264	0.773482	0.946391	0.728563	0.913331	0.778835	0.721616	0.607322	0.784681	0.600623	0.866713	0.764011	-0.102702	0.0236756
cg46826582_BC11	CTCF	chr9	Thsd4	0.611288	0.446194	0.642282	0.571688	0.451319	0.51386	0.34104	0.580157	0.621259	0.489053	0.444571	0.338614	0.417594	0.515301	0.347726	0.367276	0.498662	0.343372	0.514458	0.53101	0.427663	-0.103347	0.0236291
cg28424331_BC21	EPIC;cg04599559	chr10	NA	0.895867	0.883826	0.862251	0.901061	0.819498	0.702329	0.760964	0.858388	0.860051	0.784368	0.739863	0.868812	0.671469	0.890006	0.781303	0.766046	0.572808	0.670574	0.499058	0.838248	0.724431	-0.113818	0.0235435
cg30147254_TC21	GeneBody;Arsg;NM_028710;inside_[intron_between_exon_10_and_11];splice=0	chr11	Arsg	0.50618	0.388591	0.509164	0.51461	0.317992	0.426233	0.248775	0.506717	0.573016	0.372431	0.395748	0.305704	0.350352	0.466562	0.239761	0.266456	0.377873	0.281171	0.314607	0.443475	0.337066	-0.106409	0.023531
cg39054019_TC11	Enhancer	chr2	Gm5535	0.788994	0.842947	0.775894	0.761253	0.70465	0.608498	0.68842	0.804805	0.81662	0.622552	0.627462	0.878638	0.563914	0.807411	0.67039	0.518794	0.517462	0.635573	0.367705	0.754676	0.62099	-0.133686	0.0235223
cg28355574_BC21	Enhancer	chr10	NA	0.751813	0.769178	0.705351	0.7622	0.647381	0.618454	0.635683	0.724763	0.821684	0.546963	0.637652	0.816918	0.593236	0.807469	0.552928	0.423475	0.552014	0.558802	0.495331	0.715167	0.598479	-0.116689	0.0235047
cg40746247_BC21	Enhancer	chr4	NA	0.855651	0.839611	0.776075	0.765363	0.762208	0.696886	0.685262	0.822104	0.843365	0.61873	0.709194	0.878356	0.665303	0.853028	0.620445	0.503346	0.56816	0.728002	0.532201	0.782947	0.667677	-0.115271	0.0234834
cg33884681_BC11	VMR;chr16:7982685-7983013	chr16	NA	0.818762	0.643895	0.788675	0.794883	0.55415	0.694671	0.56397	0.762538	0.778784	0.604981	0.636337	0.497774	0.649896	0.649803	0.571114	0.50331	0.695597	0.628849	0.6562	0.711148	0.609386	-0.101762	0.0234615
cg39805076_BC21	TSS;chr3:59131212;P2ry14;ENSMUST00000200358;-28;2,TSS;chr3:59131326;P2ry14;ENSMUST00000197220;+86;2	chr3	Med12l;P2ry14	0.729349	0.786114	0.695548	0.741916	0.654004	0.612693	0.65527	0.726604	0.778545	0.588963	0.608561	0.820351	0.567138	0.775306	0.61528	0.479751	0.523257	0.589058	0.454744	0.708894	0.602241	-0.106653	0.0234344
cg36666219_BC11	Enhancer	chr1	NA	0.826424	0.630645	0.825326	0.870961	0.556111	0.595268	0.448026	0.787888	0.811763	0.691553	0.616505	0.438272	0.534604	0.686836	0.499282	0.541902	0.622848	0.405911	0.51637	0.705824	0.555408	-0.150415	0.0233427
cg30241730_BC11	Random	chr11	Septin9	0.360837	0.506322	0.45585	0.392299	0.442954	0.277492	0.419847	0.549944	0.444354	0.340618	0.375268	0.512431	0.293644	0.399941	0.319838	0.221995	0.269044	0.363045	0.148783	0.427766	0.324461	-0.103306	0.0233235
cg46381178_BC21	Enhancer	chr8	NA	0.773	0.79099	0.745753	0.72324	0.671824	0.681921	0.663998	0.734722	0.820005	0.57507	0.626053	0.853595	0.59076	0.813534	0.593991	0.455261	0.593273	0.613801	0.542357	0.733939	0.62577	-0.10817	0.0233145
cg41709305_TC21	TSS;chr4:149907288;Spsb1;ENSMUST00000105684;+51;1	chr4	Gm13070;Spsb1	0.494339	0.313226	0.420077	0.452627	0.258706	0.325414	0.172838	0.407763	0.484929	0.285536	0.287629	0.188459	0.266245	0.349188	0.181698	0.197238	0.343916	0.167638	0.33506	0.369991	0.260261	-0.10973	0.0232685
cg30650900_TC21	EnhancerVista;chr12:53663102-53665614	chr12	Npas3	0.686131	0.542437	0.63607	0.668186	0.500552	0.543647	0.403485	0.609017	0.659353	0.50327	0.520108	0.443899	0.497169	0.57095	0.391889	0.360654	0.629754	0.352727	0.507666	0.583209	0.477809	-0.1054	0.0232538
cg35608636_BC21	EPIC;cg24339092	chr18	Gm36858;Gm37013;Gm37388;Gm42416;Pcdha1;Pcdha2;Pcdha3;Pcdha4;Pcdha5;Pcdha6;Pcdha7	0.573789	0.594203	0.561233	0.675454	0.66555	0.710123	0.745711	0.366829	0.625527	0.446729	0.507518	0.524706	0.575008	0.66044	0.580895	0.430421	0.440589	0.395796	0.393645	0.613158	0.495575	-0.117583	0.0231236
cg37598502_TC21	Enhancer	chr1	NA	0.691519	0.741906	0.682352	0.692451	0.621526	0.538533	0.611077	0.712626	0.746054	0.563353	0.541266	0.760301	0.521768	0.756821	0.575162	0.49305	0.49241	0.531135	0.440162	0.670894	0.567543	-0.103351	0.0230494
cg39363830_TC11	Enhancer	chr2	NA	0.762871	0.79958	0.754092	0.74149	0.646791	0.571963	0.624239	0.753129	0.790664	0.609052	0.618486	0.805386	0.556818	0.782818	0.593797	0.482753	0.49182	0.610662	0.452248	0.716091	0.600384	-0.115707	0.023032
cg40638850_BC21	GeneBody;Tmem64;NM_181401;inside_[intron_between_exon_1_and_2];splice=0	chr4	Tmem64	0.524935	0.355247	0.485489	0.543422	0.350998	0.354416	0.215561	0.498177	0.497224	0.392529	0.356285	0.287674	0.317922	0.432002	0.224615	0.247416	0.346605	0.251707	0.299928	0.425052	0.315668	-0.109384	0.0230235
cg45870417_BC21	Enhancer	chr8	NA	0.825966	0.807717	0.815548	0.816416	0.716836	0.673101	0.711745	0.827863	0.890229	0.712351	0.707618	0.806121	0.643988	0.830455	0.753362	0.630517	0.57221	0.711477	0.500556	0.787269	0.686865	-0.100404	0.0228874
cg37277938_TC21	lincRNATSS;chr1:98131456;1810006J02Rik;ENSMUST00000191060;81,lincRNATSS;chr1:98131467;1810006J02Rik;ENSMUST00000186473;92	chr1	1810006J02Rik	0.732614	0.789086	0.712359	0.737322	0.697323	0.657303	0.66692	0.758754	0.783979	0.616691	0.658122	0.801626	0.638948	0.782664	0.631739	0.501498	0.534132	0.64375	0.450238	0.726184	0.625941	-0.100244	0.0228629
cg46085314_TC21	Enhancer	chr8	Bean1	0.828805	0.584935	0.74514	0.814009	0.452204	0.605389	0.288398	0.732436	0.78627	0.533925	0.542135	0.325132	0.538785	0.624958	0.253255	0.296989	0.582461	0.305706	0.559676	0.648621	0.456302	-0.192319	0.0228617
cg46256781_TC21	GeneBody;Mlycd;NM_019966;inside_[intron_between_exon_1_and_2];splice=0	chr8	Mlycd	0.815422	0.817768	0.803864	0.80651	0.738447	0.664238	0.710847	0.812811	0.839368	0.683721	0.705685	0.867635	0.627318	0.82123	0.694942	0.617781	0.536939	0.684013	0.496258	0.778808	0.673552	-0.105256	0.0227736
cg32093742_BC21	Enhancer	chr13	NA	0.836365	0.875332	0.845437	0.834889	0.768509	0.701896	0.68922	0.847737	0.891724	0.647512	0.719535	0.939738	0.646463	0.870101	0.676363	0.541024	0.548123	0.709382	0.468908	0.810123	0.676715	-0.133408	0.0227672
cg29522466_TC21	Enhancer	chr11	Col23a1	0.780711	0.831423	0.742239	0.74288	0.699865	0.604269	0.687654	0.760998	0.761476	0.614889	0.632341	0.844813	0.56237	0.798413	0.653142	0.518324	0.457225	0.601566	0.381092	0.734613	0.606418	-0.128195	0.0227192
cg36514781_TC21	Enhancer	chr19	1700054A03Rik	0.766926	0.762704	0.748526	0.722909	0.705661	0.63548	0.680052	0.765219	0.818793	0.619765	0.622861	0.842449	0.580401	0.780985	0.646303	0.528264	0.52332	0.641659	0.379726	0.73403	0.616573	-0.117457	0.0227107
cg45226193_TC11	Random	chr7	NA	0.953786	0.965359	0.935756	0.912173	0.906825	0.811296	0.878184	0.929036	0.960642	0.86404	0.822484	0.974178	0.777397	0.947257	0.868383	0.811687	0.675455	0.807542	0.600154	0.917006	0.814858	-0.102148	0.0225993
cg42224740_BC21	Enhancer	chr5	Smim14	0.803206	0.815307	0.765692	0.792863	0.681017	0.671534	0.639168	0.795882	0.815527	0.597456	0.647011	0.825738	0.641385	0.861238	0.598426	0.442594	0.620237	0.5658	0.580239	0.753355	0.638013	-0.115343	0.0225349
cg37598005_TC11	Enhancer	chr1	NA	0.674981	0.789314	0.681575	0.71691	0.688696	0.613253	0.665417	0.726354	0.763994	0.552069	0.636735	0.806008	0.526357	0.749667	0.578035	0.491991	0.51257	0.66505	0.444723	0.702277	0.59632	-0.105957	0.0224601
cg33756348_BC21	Random	chr15	NA	0.484417	0.389173	0.504326	0.621663	0.34253	0.457897	0.228856	0.525353	0.513971	0.407717	0.355095	0.191243	0.374347	0.423644	0.259735	0.280135	0.404383	0.263078	0.379058	0.452021	0.333843	-0.118177	0.0224446
cg44670038_TC21	Enhancer	chr7	NA	0.905103	0.911787	0.871631	0.905761	0.778001	0.754008	0.736272	0.883317	0.889031	0.698523	0.757612	0.895453	0.746468	0.937249	0.715554	0.565253	0.752688	0.673302	0.697394	0.848323	0.74395	-0.104374	0.0224196
cg47453602_BC21	NA	chrX	NA	0.800201	0.819809	0.752723	0.810457	0.67736	0.605113	0.580628	0.645164	0.659991	0.612931	0.613575	0.782796	0.528177	0.762453	0.577442	0.536638	0.519308	0.518899	0.469961	0.705716	0.592218	-0.113498	0.0223396
cg38247205_TC21	Enhancer	chr2	NA	0.671811	0.505127	0.5693	0.630949	0.332997	0.445186	0.217745	0.514115	0.589625	0.368328	0.372573	0.335889	0.349878	0.570551	0.209625	0.143664	0.465644	0.213752	0.353577	0.497428	0.338348	-0.15908	0.0222493
cg40610300_TC21	Enhancer	chr4	NA	0.774308	0.71322	0.758319	0.749523	0.64928	0.568401	0.618704	0.731836	0.786612	0.622168	0.61798	0.773865	0.51319	0.766354	0.605671	0.535664	0.441277	0.597848	0.376537	0.705578	0.585056	-0.120522	0.0222476
cg40638851_BC21	Enhancer	chr4	Tmem64	0.584987	0.41584	0.540674	0.598404	0.394764	0.443248	0.290204	0.546309	0.542912	0.440801	0.393882	0.34431	0.375286	0.49315	0.287639	0.308452	0.428112	0.323963	0.406671	0.484149	0.380227	-0.103922	0.0222244
cg40626969_TC11	Random	chr4	NA	0.69487	0.777356	0.717749	0.549307	0.633583	0.548633	0.590413	0.665529	0.766301	0.514361	0.570661	0.760852	0.424078	0.74541	0.573272	0.444258	0.38535	0.466881	0.264407	0.660416	0.514953	-0.145463	0.0221968
cg28233153_TC21	Adenoma	chr10	NA	0.647338	0.414912	0.645757	0.718471	0.386634	0.496814	0.259503	0.64644	0.716489	0.451068	0.514206	0.207111	0.394268	0.515286	0.25301	0.255896	0.446115	0.359578	0.411026	0.54804	0.380756	-0.167283	0.022135
cg47608862_TC21	NA	chrX	Xpnpep2	0.754002	0.802136	0.733041	0.764038	0.602061	0.547122	0.683847	0.72609	0.758772	0.540343	0.554416	0.786045	0.477336	0.772385	0.613746	0.519894	0.578023	0.622114	0.529587	0.707901	0.599389	-0.108512	0.0221132
cg34937668_BC21	Enhancer	chr17	Clic5	0.77463	0.779288	0.721743	0.729608	0.649267	0.597014	0.62778	0.717332	0.806917	0.580794	0.603518	0.82192	0.572818	0.778056	0.599162	0.43932	0.52592	0.558643	0.504353	0.711509	0.59845	-0.113058	0.0220377
cg31459157_TC21	VMR;chr13:38534044-38534314	chr13	NA	0.682156	0.712774	0.658249	0.682213	0.631658	0.539336	0.57298	0.682293	0.713344	0.534328	0.537151	0.784487	0.478342	0.708938	0.558227	0.439522	0.441836	0.51885	0.36016	0.652778	0.536184	-0.116594	0.0220283
cg41308455_TC21	Enhancer	chr4	NA	0.833006	0.831052	0.807974	0.807643	0.761644	0.668411	0.741498	0.816602	0.849902	0.688332	0.694079	0.878422	0.67739	0.834181	0.732938	0.63641	0.54725	0.664481	0.512125	0.790859	0.686561	-0.104298	0.0219919
cg40052433_BC21	TSS;chr3:95499255;Ctsk;ENSMUST00000015664;-454;1	chr3	Ctsk	0.676817	0.729307	0.645597	0.673113	0.625563	0.573838	0.601877	0.697716	0.692993	0.55251	0.557758	0.756255	0.506912	0.708461	0.562752	0.458181	0.445	0.569364	0.313384	0.657425	0.543058	-0.114367	0.0219591
cg35883565_BC21	Enhancer	chr18	Tcf4	0.329814	0.616622	0.396425	0.333311	0.513789	0.366085	0.528427	0.398475	0.382454	0.290761	0.298635	0.495718	0.305264	0.384739	0.392869	0.281651	0.215466	0.337702	0.181153	0.429489	0.318396	-0.111093	0.0219171
cg31104891_TC11	Enhancer	chr12	Hhipl1	0.674777	0.477007	0.667289	0.669176	0.444149	0.504303	0.356419	0.606783	0.678372	0.494319	0.486806	0.386177	0.428841	0.554065	0.334343	0.371657	0.500376	0.39096	0.487654	0.564253	0.443519	-0.120733	0.0218861
cg30259733_TC21	EPIC;cg06097994	chr11	C1qtnf1;Gm11747	0.727035	0.755045	0.71321	0.711487	0.646639	0.572586	0.616103	0.696067	0.744366	0.594607	0.555398	0.789565	0.519213	0.768683	0.60182	0.499499	0.470344	0.530575	0.428947	0.686949	0.575865	-0.111084	0.0218622
cg33206364_TC21	TSS;chr15:31572104;Cmbl;ENSMUST00000161088;+114;2	chr15	Cmbl	0.780424	0.760555	0.726767	0.646183	0.598491	0.573513	0.637126	0.695574	0.797148	0.488448	0.570525	0.847097	0.505466	0.767394	0.51288	0.371244	0.463712	0.562886	0.411768	0.690642	0.550142	-0.1405	0.021822
cg42572448_BC11	Enhancer	chr5	NA	0.908097	0.881645	0.891503	0.866553	0.805012	0.740946	0.753573	0.887035	0.921863	0.758409	0.772989	0.90249	0.733371	0.903996	0.777511	0.66549	0.655038	0.756117	0.575715	0.850692	0.750113	-0.100579	0.02182
cg35875762_BC11	EnhancerVista;chr18:68909329-68911841	chr18	4930546C10Rik	0.718571	0.787554	0.667867	0.71326	0.672597	0.564316	0.659803	0.737476	0.793094	0.553788	0.588771	0.858767	0.498722	0.746972	0.593481	0.468427	0.50327	0.540023	0.401595	0.701615	0.575382	-0.126234	0.0217646
cg39349253_TC11	VMR;chr2:171735198-171735503	chr2	NA	0.977614	0.967364	0.955394	0.974794	0.841384	0.890415	0.804109	0.967133	0.973926	0.785828	0.873954	0.903718	0.854936	0.964546	0.75008	0.567527	0.884438	0.791164	0.853656	0.928015	0.822985	-0.10503	0.0217494
cg35261998_BC11	EPIC;cg09635984	chr17	Tmem178	0.885172	0.712145	0.807664	0.837614	0.621817	0.62191	0.554083	0.732018	0.861966	0.64032	0.633422	0.658741	0.595679	0.80707	0.550168	0.542657	0.578728	0.622788	0.51988	0.737154	0.614945	-0.122209	0.0217461
cg29772506_BC21	Enhancer	chr11	Rph3al	0.654609	0.694483	0.618912	0.659518	0.585679	0.537879	0.525153	0.595344	0.657691	0.504666	0.546841	0.682422	0.479664	0.715138	0.481003	0.378535	0.453845	0.474081	0.397306	0.614363	0.51135	-0.103013	0.0217378
cg31915422_BC11	EPIC;cg13252670	chr13	Gm15907;Lhfpl2	0.843669	0.858362	0.736852	0.835653	0.685737	0.709627	0.654638	0.779588	0.863631	0.617901	0.697109	0.836921	0.62118	0.840324	0.562374	0.452277	0.716096	0.577932	0.631388	0.774195	0.65535	-0.118845	0.0217291
cg35296169_TC21	GeneBody;Lrpprc;NM_028233;inside_[intron_between_exon_25_and_26];splice=0	chr17	Lrpprc	0.843637	0.860926	0.81205	0.852638	0.747063	0.637825	0.67245	0.820043	0.87114	0.723209	0.642428	0.851719	0.558665	0.868803	0.703591	0.682915	0.498123	0.602812	0.509722	0.790864	0.664199	-0.126665	0.0217107
cg33422756_TC21	Enhancer	chr15	Asap1	0.696023	0.712956	0.647057	0.625545	0.567851	0.515928	0.553125	0.644604	0.70778	0.466436	0.514107	0.756039	0.455433	0.718782	0.497692	0.359043	0.410041	0.499607	0.369158	0.630097	0.504634	-0.125463	0.0216986
cg35520113_BC11	Enhancer	chr18	Fhod3	0.717719	0.757399	0.744258	0.659759	0.674365	0.613893	0.67341	0.701287	0.767834	0.525755	0.599085	0.793809	0.590464	0.76243	0.609453	0.496581	0.520467	0.625452	0.38452	0.701103	0.590802	-0.110301	0.0216927
cg47911457_TC11	NA	chrX	Rtl3	0.899688	0.900596	0.850354	0.844856	0.740167	0.680892	0.828258	0.894094	0.921488	0.64899	0.723584	0.916528	0.630767	0.885896	0.75536	0.643151	0.701363	0.76329	0.691156	0.840044	0.736009	-0.104035	0.021679
cg31613405_BC21	Enhancer	chr13	NA	0.776344	0.810151	0.730601	0.725974	0.697997	0.669615	0.6703	0.725196	0.797993	0.617178	0.652794	0.846388	0.598513	0.794319	0.652523	0.504143	0.529158	0.564226	0.553599	0.733797	0.631284	-0.102513	0.0216302
cg43765648_TC11	Enhancer	chr6	Foxp1;Gm20696	0.861301	0.80516	0.815044	0.83317	0.666874	0.7604	0.614038	0.817357	0.882019	0.646696	0.733779	0.766783	0.691793	0.823425	0.53703	0.452528	0.709986	0.624146	0.699048	0.783929	0.668521	-0.115408	0.0216192
cg38537357_BC21	Enhancer	chr2	NA	0.715177	0.52876	0.659261	0.704188	0.459482	0.536291	0.387783	0.624698	0.674895	0.52667	0.48729	0.448436	0.478735	0.589166	0.4008	0.398719	0.51198	0.392639	0.499763	0.587837	0.47342	-0.114418	0.0215276
cg30165018_BC21	EnhancerVista;chr11:111568522-111569439	chr11	NA	0.971154	0.970619	0.966316	0.960374	0.940387	0.795998	0.89927	0.961866	0.967437	0.858175	0.807642	0.970218	0.772792	0.971386	0.896559	0.813475	0.686494	0.844392	0.518279	0.937047	0.813941	-0.123106	0.0215214
cg38799838_TC21	GeneBody;Bbox1;NM_130452;inside_[intron_between_exon_3_and_4];splice=0	chr2	Bbox1	0.889247	0.891883	0.867952	0.879459	0.816786	0.750783	0.811685	0.889906	0.925136	0.785108	0.75074	0.920437	0.738692	0.919377	0.788591	0.714315	0.588197	0.730524	0.551559	0.858093	0.748754	-0.109339	0.021506
cg45365376_BC21	Enhancer	chr8	NA	0.620121	0.508333	0.625655	0.682315	0.465536	0.506681	0.369589	0.608651	0.614168	0.536836	0.482476	0.377422	0.44706	0.548376	0.383993	0.406812	0.498949	0.365852	0.490546	0.555672	0.453832	-0.10184	0.0214981
cg48048468_BC21	NA	chrX	NA	0.747045	0.702892	0.691976	0.700211	0.664694	0.654816	0.502136	0.503937	0.506849	0.575182	0.608134	0.628714	0.564569	0.624647	0.430161	0.406125	0.403402	0.481241	0.478102	0.630506	0.520028	-0.110479	0.0213798
cg47615923_TC21	NA	chrX	Fsip2l	0.92645	0.901799	0.871627	0.918915	0.876482	0.854078	0.75453	0.731206	0.763561	0.738763	0.873436	0.856706	0.810488	0.864431	0.687688	0.630555	0.672083	0.654399	0.604062	0.844294	0.739261	-0.105033	0.0213376
cg39155327_BC21	Enhancer	chr2	Uqcc1	0.76361	0.760091	0.687289	0.710866	0.6354	0.618726	0.586352	0.730303	0.801723	0.582143	0.646882	0.777435	0.557053	0.751297	0.548725	0.442792	0.543985	0.5898	0.510201	0.699373	0.595031	-0.104342	0.0213216
cg48162207_TC21	NA	chrX	NA	0.83808	0.593364	0.718409	0.776866	0.535682	0.55721	0.59568	0.768207	0.815967	0.531476	0.574826	0.500425	0.46531	0.679491	0.579844	0.566825	0.610492	0.630509	0.580291	0.68883	0.571949	-0.116881	0.021295
cg47794758_BC21	NA	chrX	Tab3	0.878843	0.857979	0.875394	0.856094	0.804744	0.813772	0.634384	0.737777	0.76719	0.789173	0.811319	0.810455	0.704815	0.804509	0.587971	0.635563	0.634164	0.589258	0.650617	0.802908	0.701784	-0.101124	0.0212435
cg40091848_BC11	GeneBody;Tbx15;NM_009323;inside_[intron_between_exon_7_and_8];splice=0	chr3	Tbx15	0.830953	0.832079	0.777021	0.829166	0.742031	0.708042	0.753346	0.803385	0.849269	0.66418	0.740254	0.884751	0.661613	0.850002	0.682396	0.523949	0.621367	0.68359	0.530241	0.791699	0.684234	-0.107465	0.0212106
cg39275248_BC21	Enhancer	chr2	NA	0.659827	0.71354	0.624768	0.644252	0.568722	0.463009	0.531877	0.684728	0.714088	0.4751	0.467874	0.7736	0.402585	0.69713	0.516958	0.325819	0.332903	0.450685	0.230412	0.622757	0.467307	-0.15545	0.0211599
cg38796048_BC21	VMR;chr2:109747124-109747270	chr2	NA	0.733461	0.769388	0.752705	0.722655	0.672004	0.660758	0.623789	0.771647	0.758571	0.600146	0.669226	0.848103	0.5813	0.743571	0.575785	0.526397	0.486081	0.601364	0.432772	0.718331	0.606475	-0.111856	0.0211142
cg37499142_TC21	TSS;chr1:135017778;Lgr6;ENSMUST00000137968;+44;1	chr1	Lgr6	0.898566	0.898101	0.861799	0.870942	0.811157	0.715431	0.784399	0.864721	0.921391	0.746559	0.732418	0.947121	0.687331	0.896485	0.774305	0.667282	0.615645	0.73575	0.589426	0.84739	0.739232	-0.108157	0.0210907
cg43673864_TC11	Enhancer	chr6	Eefsec	0.659764	0.473766	0.595657	0.722754	0.423518	0.425897	0.295873	0.637695	0.567037	0.549714	0.422608	0.307958	0.383341	0.505478	0.312576	0.422086	0.394169	0.287814	0.35717	0.533551	0.394291	-0.13926	0.0210906
cg41382035_TC21	Enhancer	chr4	Macf1	0.940102	0.916434	0.830694	0.897154	0.806373	0.821944	0.751311	0.858052	0.888999	0.723744	0.85327	0.906148	0.766653	0.918395	0.686266	0.57303	0.733113	0.691388	0.67527	0.856785	0.752728	-0.104057	0.0210827
cg36475046_BC21	Enhancer	chr19	Sh3pxd2a	0.712901	0.629441	0.669331	0.697163	0.516453	0.582897	0.43455	0.611692	0.745918	0.514077	0.508835	0.518019	0.500338	0.664158	0.427623	0.387429	0.630361	0.408759	0.548491	0.622261	0.510809	-0.111452	0.0210448
cg47572853_BC21	NA	chrX	Gm14571	0.80005	0.768466	0.816245	0.751957	0.763367	0.75224	0.565828	0.61795	0.611695	0.681584	0.641985	0.738986	0.659602	0.702605	0.489368	0.568171	0.5629	0.514335	0.570494	0.716422	0.613003	-0.103419	0.0210438
cg35945929_TC21	Adenoma	chr18	NA	0.720857	0.719681	0.66416	0.733551	0.596127	0.532473	0.56813	0.661596	0.705723	0.559548	0.590345	0.720361	0.508754	0.720974	0.546096	0.44607	0.492948	0.51512	0.44259	0.655811	0.55428	-0.10153	0.0210326
cg31651530_TC21	VMR;chr13:56464986-56465109	chr13	Slc25a48	0.570247	0.437726	0.505562	0.555214	0.33751	0.393518	0.276611	0.457642	0.533976	0.368354	0.399618	0.306039	0.368162	0.490953	0.253774	0.212881	0.403327	0.275033	0.347909	0.452	0.342605	-0.109396	0.0209489
cg42206542_BC11	TSS;chr5:63877475;0610040J01Rik;ENSMUST00000199667;-183;2	chr5	0610040J01Rik	0.822678	0.604864	0.798291	0.790664	0.631237	0.67399	0.538461	0.707617	0.779438	0.628163	0.639741	0.496601	0.613198	0.60327	0.493219	0.616907	0.657193	0.494504	0.735172	0.705249	0.597797	-0.107452	0.0209474
cg43515180_TC21	EPIC;cg21941657	chr6	Prdm5	0.825366	0.800254	0.736197	0.748768	0.665583	0.782265	0.702568	0.779158	0.845648	0.634356	0.741532	0.827907	0.637596	0.826049	0.602856	0.437701	0.554024	0.691325	0.477016	0.76509	0.643036	-0.122054	0.0209322
cg38888398_TC21	Enhancer,TSS;chr2:121787343;Frmd5;ENSMUST00000121219;-71;2	chr2	Frmd5	0.530642	0.597824	0.496123	0.556493	0.543061	0.423365	0.54572	0.593178	0.514128	0.423221	0.437202	0.659819	0.359254	0.526253	0.509039	0.310206	0.257471	0.400625	0.171865	0.533393	0.405495	-0.127897	0.020908
cg48034181_BC11	NA	chrX	NA	0.777658	0.808836	0.743117	0.704815	0.771766	0.683745	0.437404	0.460933	0.451977	0.618383	0.537979	0.700244	0.54577	0.570581	0.396554	0.355658	0.360863	0.381276	0.341521	0.648917	0.480883	-0.168034	0.020905
cg45996582_BC21	PlacentaIntermed	chr8	Fto;Gm3235	0.842622	0.691888	0.831544	0.861349	0.64557	0.712406	0.568349	0.802398	0.786633	0.711933	0.678902	0.579756	0.645011	0.718634	0.577295	0.616731	0.719454	0.53366	0.68009	0.749195	0.646147	-0.103049	0.020893
cg31572722_TC21	Enhancer	chr13	Aspn;Cenpp	0.590461	0.646925	0.543687	0.59332	0.531235	0.469254	0.511695	0.604387	0.602332	0.461078	0.479268	0.656473	0.448063	0.6115	0.492872	0.337986	0.366761	0.461251	0.298361	0.565922	0.461361	-0.10456	0.0208323
cg39859173_TC21	Enhancer	chr3	Iqschfp;Schip1	0.762398	0.673302	0.70196	0.79862	0.583259	0.667537	0.530981	0.727605	0.818317	0.588257	0.665159	0.507512	0.619953	0.669017	0.507451	0.477821	0.686064	0.472159	0.684779	0.695998	0.587817	-0.108181	0.0208316
cg48039093_BC21	NA	chrX	NA	0.607462	0.662644	0.629983	0.588646	0.617149	0.607486	0.495138	0.453735	0.50875	0.467049	0.557426	0.666735	0.487845	0.593948	0.389707	0.391543	0.363345	0.379762	0.405397	0.574555	0.470276	-0.104279	0.0208065
cg47657891_BC21	NA	chrX	NA	0.766819	0.673596	0.735767	0.754267	0.508698	0.596073	0.603296	0.794693	0.855827	0.483904	0.548109	0.571591	0.540989	0.697185	0.576652	0.531035	0.681031	0.627786	0.602554	0.698782	0.586084	-0.112698	0.0208004
cg32703413_BC21	Enhancer	chr14	NA	0.766735	0.739244	0.72315	0.658884	0.655672	0.665405	0.666283	0.665894	0.824812	0.505275	0.64053	0.792649	0.594524	0.759255	0.565484	0.429362	0.596375	0.611947	0.54407	0.707342	0.603947	-0.103395	0.020798
cg33260009_BC21	CTCF	chr15	NA	0.740296	0.825549	0.758953	0.772398	0.723958	0.590041	0.701581	0.782011	0.783215	0.687401	0.687698	0.789169	0.514047	0.76059	0.709215	0.592954	0.458265	0.62253	0.508983	0.742	0.633085	-0.108915	0.0207879
cg41991450_TC21	Enhancer	chr5	Krtcap3	0.953462	0.967682	0.961535	0.936697	0.922704	0.853886	0.875753	0.956128	0.942228	0.882752	0.788803	0.95253	0.795452	0.956705	0.890443	0.830869	0.592395	0.841514	0.570504	0.930008	0.810197	-0.119812	0.0207593
cg39003051_TC21	lincRNATSS;chr2:135693154;Gm14211;ENSMUST00000152250;106	chr2	Gm14211;Plcb4	0.715091	0.710881	0.656257	0.635541	0.558178	0.603723	0.558853	0.682834	0.740634	0.46862	0.616809	0.713144	0.552024	0.701704	0.505165	0.337056	0.539043	0.515638	0.473715	0.651332	0.542292	-0.109041	0.0207455
cg34256342_TC21	Enhancer	chr16	Nxpe3	0.872563	0.865443	0.827891	0.84693	0.757435	0.668941	0.74616	0.863509	0.89883	0.721723	0.721176	0.85926	0.695113	0.8939	0.676079	0.596371	0.569594	0.743505	0.506952	0.816411	0.698367	-0.118044	0.0207359
cg36198311_BC21	Enhancer	chr19	Pcsk5	0.905084	0.894303	0.879532	0.869791	0.802401	0.723459	0.800358	0.855447	0.872409	0.788236	0.762122	0.903395	0.687369	0.8904	0.783445	0.712283	0.622339	0.706115	0.544311	0.844754	0.740002	-0.104752	0.020652
cg37934136_TC11	Enhancer	chr1	Ush2a	0.819505	0.802566	0.816488	0.753144	0.614738	0.604293	0.599564	0.728973	0.891543	0.600844	0.68013	0.75679	0.592504	0.798134	0.553311	0.487364	0.553513	0.599565	0.508287	0.736757	0.613044	-0.123713	0.020644
cg34539253_BC21	Adenoma	chr16	Erg	0.80903	0.822553	0.735133	0.788306	0.714928	0.586125	0.683959	0.778851	0.805562	0.634453	0.61575	0.89056	0.522164	0.836398	0.610834	0.473398	0.493896	0.522656	0.362004	0.747161	0.596211	-0.15095	0.0206361
cg39223033_BC21	Enhancer	chr2	NA	0.69843	0.475969	0.664968	0.680142	0.460907	0.535597	0.410699	0.638987	0.647412	0.505629	0.517868	0.419926	0.438442	0.560164	0.390464	0.395937	0.516112	0.445235	0.514554	0.579235	0.470433	-0.108802	0.0206272
cg40903371_BC21	Enhancer	chr4	NA	0.677327	0.755694	0.651249	0.659046	0.616634	0.633007	0.63025	0.703562	0.776944	0.487102	0.623215	0.776238	0.607419	0.723746	0.557026	0.397389	0.41132	0.567166	0.352126	0.67819	0.550275	-0.127916	0.0206164
cg48002481_BC21	NA	chrX	NA	0.891028	0.898554	0.88154	0.901333	0.851021	0.826276	0.659521	0.752917	0.672117	0.726234	0.830571	0.797955	0.788634	0.713479	0.645984	0.66394	0.65853	0.682599	0.61738	0.814923	0.712531	-0.102392	0.0204596
cg34069832_BC21	Enhancer	chr16	NA	0.68449	0.710672	0.635577	0.674328	0.579567	0.550043	0.564905	0.658782	0.711397	0.514737	0.554211	0.74467	0.495788	0.717069	0.524663	0.404324	0.452629	0.486918	0.351026	0.641084	0.524603	-0.116481	0.0204161
cg43673861_BC11	Enhancer	chr6	Eefsec	0.642132	0.461678	0.617853	0.690361	0.407873	0.420369	0.267397	0.636492	0.541289	0.538053	0.411878	0.254082	0.375897	0.482646	0.295779	0.422781	0.380822	0.251942	0.342466	0.520605	0.375635	-0.14497	0.0204081
cg33933054_BC11	Random	chr16	Mpv17l	0.723141	0.795568	0.689556	0.718315	0.673792	0.543226	0.619923	0.742287	0.779845	0.527864	0.588789	0.807793	0.503904	0.750095	0.569395	0.425865	0.482561	0.615481	0.284691	0.698406	0.555644	-0.142762	0.0204026
cg35418166_TC21	GeneBody;Colec12;NM_130449;inside_[intron_between_exon_2_and_3];splice=0	chr18	Colec12;Gm50079	0.751624	0.779009	0.721313	0.738356	0.658201	0.628521	0.660081	0.722098	0.759001	0.589123	0.631442	0.828916	0.583456	0.768313	0.586366	0.481242	0.517464	0.600639	0.524478	0.713134	0.611144	-0.10199	0.0204017
cg32985305_TC21	Enhancer	chr14	Farp1	0.730614	0.800188	0.705288	0.707493	0.626012	0.577339	0.615063	0.670112	0.755461	0.551013	0.571854	0.825887	0.530149	0.759087	0.552243	0.388463	0.448631	0.513354	0.371301	0.687508	0.551198	-0.13631	0.0203882
cg42852779_BC21	Enhancer	chr5	Auts2;Gm42442;Gm42443	0.896877	0.928472	0.865806	0.869266	0.820435	0.761371	0.823708	0.904803	0.869622	0.76121	0.81622	0.941225	0.768505	0.91018	0.753508	0.651389	0.684381	0.704039	0.58987	0.86004	0.758053	-0.101987	0.0203854
cg28591712_TC21	Enhancer	chr10	4930521O17Rik	0.788128	0.616223	0.753603	0.774925	0.585816	0.630697	0.516845	0.732868	0.769973	0.612275	0.600064	0.580088	0.586447	0.694936	0.501421	0.483522	0.645506	0.533191	0.597855	0.685453	0.583531	-0.101923	0.0203665
cg37502029_TC21	Enhancer	chr1	Gm26642	0.531731	0.653232	0.545877	0.497667	0.539691	0.505113	0.531132	0.536596	0.579652	0.401432	0.454669	0.657656	0.399782	0.578669	0.480688	0.351736	0.336723	0.472536	0.257057	0.546744	0.439095	-0.107649	0.0203567
cg46894215_BC11	Adenoma	chr9	Rab8b	0.725368	0.77442	0.69051	0.703473	0.605782	0.61239	0.586157	0.723472	0.778773	0.524995	0.597277	0.809711	0.555809	0.750754	0.541872	0.37887	0.46055	0.569028	0.407578	0.688927	0.559644	-0.129283	0.0203376
cg39657521_BC21	Enhancer	chr3	Fgf2;Gm43439	0.733426	0.784416	0.718188	0.741776	0.682979	0.6125	0.665168	0.761384	0.745647	0.612459	0.658359	0.79191	0.577225	0.767216	0.63732	0.541759	0.498408	0.617904	0.456624	0.716165	0.615918	-0.100246	0.020318
cg38204917_TC21	Enhancer	chr2	Rapgef1	0.871787	0.866521	0.847441	0.870001	0.792222	0.721474	0.752167	0.865641	0.884207	0.708538	0.769315	0.895637	0.702741	0.899435	0.659413	0.579392	0.691842	0.757114	0.638065	0.830162	0.730149	-0.100013	0.0202827
cg39412701_BC21	Enhancer	chr2	Cdh4	0.717771	0.438923	0.744627	0.698512	0.454824	0.524215	0.403774	0.647727	0.743756	0.538137	0.463788	0.304549	0.454118	0.526403	0.401852	0.469101	0.531866	0.395974	0.482236	0.597125	0.456802	-0.140323	0.020273
cg39108624_TC21	Enhancer	chr2	Snph	0.63877	0.568214	0.604035	0.656846	0.468935	0.535873	0.346837	0.577606	0.624855	0.497721	0.482555	0.444233	0.465776	0.597663	0.343831	0.345153	0.499353	0.387692	0.45969	0.557997	0.452367	-0.10563	0.0202237
cg35592257_TC21	miRNA;chr18:35557132;Gm49347;ENSMUST00000199921;63;3	chr18	Gm49347;Snhg4;Snora74a	0.723265	0.767491	0.653789	0.665965	0.667916	0.571205	0.637006	0.66904	0.761679	0.548459	0.593363	0.774686	0.557499	0.752257	0.556468	0.410581	0.485108	0.528299	0.333582	0.679706	0.55403	-0.125676	0.0202071
cg41998141_BC11	EnhancerVista;chr5:32065704-32067172	chr5	Babam2	0.854103	0.840286	0.823347	0.769205	0.723869	0.68134	0.710766	0.777146	0.834942	0.611544	0.701991	0.864006	0.620987	0.842159	0.683421	0.505755	0.581325	0.70365	0.461361	0.779445	0.65762	-0.121825	0.0201911
cg36569360_BC21	Enhancer	chr19	NA	0.809948	0.608419	0.768567	0.800389	0.512493	0.560135	0.441084	0.703087	0.810914	0.613015	0.54919	0.423757	0.521118	0.66753	0.471607	0.505352	0.578115	0.471542	0.465751	0.668337	0.526698	-0.14164	0.0201884
cg47446009_BC21	NA	chrX	Srpx	0.837411	0.839	0.820261	0.822106	0.837701	0.777613	0.601374	0.629794	0.628631	0.694288	0.735642	0.745223	0.700684	0.713533	0.55889	0.55333	0.584692	0.579509	0.575298	0.754877	0.644109	-0.110768	0.0201472
cg32025458_TC21	PMDsoloWCGW	chr13	NA	0.861589	0.811875	0.739677	0.789185	0.74222	0.807056	0.708215	0.878211	0.889508	0.611041	0.774469	0.890011	0.663367	0.845325	0.662964	0.570968	0.624895	0.732495	0.535193	0.80306	0.691073	-0.111987	0.0200878
cg35669823_TC11	Enhancer	chr18	Mcc	0.573908	0.591812	0.572153	0.48938	0.5205	0.44468	0.515848	0.524644	0.602525	0.420175	0.466179	0.61309	0.426405	0.570503	0.473294	0.328703	0.331658	0.445958	0.219849	0.537272	0.429581	-0.107691	0.0200228
cg30348356_TC21	Enhancer	chr12	Hs1bp3	0.727691	0.774497	0.727995	0.718712	0.66895	0.569418	0.649916	0.706471	0.731964	0.61018	0.578264	0.778486	0.557888	0.75738	0.596791	0.552547	0.474518	0.603709	0.450376	0.69729	0.596014	-0.101276	0.0200219
cg35794670_BC11	Enhancer	chr18	Pdgfrb	0.563189	0.646554	0.596257	0.510357	0.464397	0.436347	0.423544	0.519541	0.648937	0.402818	0.440518	0.651575	0.368442	0.586092	0.384695	0.275437	0.333227	0.380833	0.206828	0.534347	0.403046	-0.131301	0.020015
cg30886367_BC21	TSS;chr12:83525999;Dcaf4;ENSMUST00000223291;+311;1	chr12	Dcaf4	0.661053	0.707079	0.660348	0.672756	0.623047	0.538285	0.593312	0.655272	0.692778	0.544492	0.543395	0.714037	0.504785	0.708302	0.570996	0.50052	0.42577	0.543819	0.346806	0.644881	0.540292	-0.104589	0.0200069
cg30404650_TC21	CTCF	chr12	E2f6	0.480649	0.545953	0.510116	0.416377	0.417285	0.415414	0.3987	0.412905	0.518023	0.296798	0.396801	0.561357	0.294864	0.512632	0.376373	0.232228	0.275709	0.323972	0.164522	0.457269	0.343526	-0.113744	0.0200017
cg34447728_TC21	VMR;chr16:87665081-87665615	chr16	NA	0.7833	0.543476	0.697799	0.733998	0.4695	0.539364	0.308899	0.64365	0.742257	0.471685	0.536982	0.402575	0.476385	0.648139	0.285866	0.276563	0.503296	0.393385	0.438777	0.606916	0.443365	-0.16355	0.0199916
cg28833862_BC21	Enhancer	chr10	NA	0.775088	0.623425	0.722123	0.767116	0.540442	0.588446	0.49338	0.702984	0.769854	0.583936	0.573891	0.577386	0.555603	0.698146	0.505408	0.47907	0.594289	0.466405	0.518049	0.664762	0.555218	-0.109544	0.0199879
cg40265246_BC11	TSS;chr3:122511128;Bcar3;ENSMUST00000198659;-12;1	chr3	Bcar3	0.841423	0.919147	0.866313	0.868237	0.823238	0.729374	0.771524	0.87686	0.890914	0.775581	0.747536	0.910459	0.721062	0.883142	0.763543	0.678596	0.635626	0.737019	0.547628	0.843003	0.740019	-0.102984	0.0199836
cg37692081_BC21	Enhancer	chr1	Dnm3	0.756981	0.550391	0.719392	0.754245	0.563501	0.574999	0.439919	0.706041	0.801216	0.623886	0.558408	0.452362	0.556482	0.625411	0.419943	0.466625	0.5808	0.44688	0.534099	0.651854	0.52649	-0.125364	0.0199668
cg33179219_TC11	Enhancer	chr15	Trio	0.842075	0.84751	0.822554	0.84566	0.790831	0.732661	0.752471	0.840122	0.874204	0.710407	0.801581	0.879489	0.683101	0.880848	0.700065	0.550802	0.659687	0.684749	0.607926	0.816454	0.715866	-0.100588	0.0199377
cg35140551_TC21	Enhancer	chr17	Ptprm	0.737834	0.574346	0.686926	0.722552	0.526217	0.567806	0.473925	0.633101	0.736086	0.554426	0.572305	0.457966	0.535285	0.619077	0.455623	0.47521	0.578358	0.46797	0.570744	0.628755	0.528697	-0.100058	0.0199148
cg29317526_BC11	lincRNATSS;chr11:22439775;Gm12050;ENSMUST00000127483;476	chr11	Gm12050	0.846607	0.828908	0.761828	0.838571	0.743184	0.722411	0.696642	0.856507	0.85029	0.625439	0.763001	0.834247	0.61251	0.838072	0.604662	0.511319	0.662944	0.683385	0.763573	0.793883	0.689915	-0.103968	0.019905
cg43974892_BC21	Random	chr6	Vwf	0.640583	0.449518	0.597779	0.630355	0.426843	0.449619	0.351863	0.612181	0.592997	0.482099	0.452445	0.327823	0.402452	0.511229	0.337607	0.384016	0.46316	0.333189	0.475726	0.527971	0.416975	-0.110996	0.0198954
cg34914161_TC21	GeneBody;Esp1;NM_001038500;inside_[3-UTR;noncoding_exon_3];splice=0	chr17	Esp1	0.84841	0.735561	0.727909	0.773691	0.697766	0.662879	0.605233	0.776943	0.845724	0.526957	0.690734	0.880454	0.602318	0.800067	0.540141	0.429299	0.47986	0.584732	0.381498	0.741568	0.591606	-0.149962	0.0198873
cg34525294_TC21	TSS;chr16:94223116;Hlcs;ENSMUST00000227698;-129;2	chr16	Gm48978;Hlcs	0.781988	0.79461	0.723861	0.789925	0.641629	0.664297	0.596981	0.713775	0.805164	0.572869	0.644706	0.701514	0.639375	0.792729	0.553853	0.415617	0.677471	0.503547	0.643829	0.723581	0.614551	-0.10903	0.0198808
cg46716618_BC21	Enhancer	chr9	Nxpe4	0.50928	0.508974	0.509557	0.483704	0.503906	0.486218	0.494188	0.508765	0.487984	0.448352	0.440767	0.478691	0.444177	0.471921	0.445476	0.451254	0.164733	0.192186	0.418554	0.499175	0.395611	-0.103564	0.0198708
cg43894503_TC21	lincRNATSS;chr6:117423617;Gm4640;ENSMUST00000203927;127	chr6	Gm4640	0.655463	0.723206	0.64184	0.703652	0.622267	0.545807	0.624393	0.677602	0.694504	0.546146	0.563988	0.762131	0.498818	0.709239	0.561823	0.426663	0.458811	0.532342	0.375733	0.654304	0.543569	-0.110734	0.0198695
cg41274995_TC21	GeneBody;Cdkn2c;NM_001301368;inside_[3-UTR;noncoding_exon_3];splice=0	chr4	Cdkn2c	0.657194	0.474831	0.612558	0.660927	0.508987	0.439687	0.458231	0.614866	0.607044	0.583927	0.462723	0.367141	0.421584	0.523659	0.473042	0.531724	0.486688	0.278387	0.422362	0.55937	0.455124	-0.104246	0.0198394
cg35433118_TC11	GeneBody;Cables1;NM_022021;inside_[intron_between_exon_3_and_4];splice=0	chr18	Cables1	0.967984	0.776745	0.975056	0.938601	0.764342	0.824069	0.7028	0.916212	0.956207	0.862339	0.785166	0.653377	0.776588	0.802966	0.724066	0.865491	0.687418	0.775761	0.662334	0.869113	0.759551	-0.109562	0.019837
cg38919642_TC21	TSS;chr2:126034972;Fgf7;ENSMUST00000110442;+20;1	chr2	Fam227b;Fgf7	0.596746	0.709135	0.570415	0.644036	0.625092	0.513876	0.592627	0.668898	0.625004	0.541792	0.51438	0.730014	0.493395	0.629923	0.530171	0.41444	0.442119	0.496854	0.363303	0.616203	0.515639	-0.100564	0.0198105
cg29882787_BC21	Enhancer	chr11	NA	0.551896	0.60884	0.52359	0.588716	0.506231	0.402595	0.465364	0.582526	0.57276	0.418976	0.403194	0.667302	0.343613	0.595408	0.42526	0.264335	0.255008	0.381776	0.157473	0.533613	0.391235	-0.142379	0.0197903
cg42396871_TC11	Random	chr5	Adamts3	0.850518	0.893232	0.775585	0.842798	0.721309	0.751406	0.619	0.749706	0.857537	0.615335	0.716385	0.827595	0.686778	0.866815	0.586388	0.466541	0.692279	0.57137	0.560813	0.784566	0.65903	-0.125536	0.0197887
cg41080563_BC21	Enhancer	chr4	NA	0.678926	0.740826	0.684408	0.681582	0.653905	0.570725	0.634323	0.712783	0.721044	0.568702	0.589293	0.751115	0.525439	0.735342	0.618701	0.49028	0.485574	0.570832	0.407697	0.675391	0.574298	-0.101094	0.0197657
cg39476554_TC21	Enhancer	chr3	C030034L19Rik	0.685455	0.767072	0.664011	0.71113	0.608479	0.61553	0.608501	0.688473	0.731371	0.489703	0.559794	0.7878	0.502577	0.769687	0.526728	0.338363	0.514183	0.562878	0.409754	0.675558	0.546147	-0.129411	0.0197567
cg45924341_TC11	Enhancer	chr8	Cacna1a	0.74034	0.777087	0.73753	0.749295	0.653628	0.602202	0.606983	0.721657	0.798398	0.596164	0.639202	0.805976	0.558493	0.774808	0.552095	0.42918	0.510766	0.578087	0.410101	0.70968	0.585487	-0.124193	0.0196949
cg34447730_TC11	VMR;chr16:87665081-87665615	chr16	NA	0.604245	0.348296	0.487167	0.566368	0.289904	0.372489	0.14664	0.436367	0.555498	0.308988	0.334166	0.233741	0.2966	0.442307	0.136872	0.150105	0.314024	0.186449	0.293353	0.422997	0.269661	-0.153336	0.0196894
cg47834538_BC21	NA	chrX	AL646049.1;Fam90a1b	0.909363	0.903478	0.913682	0.880191	0.896219	0.873651	0.712523	0.773585	0.690847	0.731712	0.817096	0.851352	0.819414	0.852903	0.533091	0.522231	0.636442	0.725321	0.601661	0.839282	0.709122	-0.13016	0.0196758
cg35175295_BC11	EPIC;cg24879825,Enhancer,TSS;chr17:70998011;Myl12a;ENSMUST00000024846;-18;1,TSS;chr17:70998053;Myl12a;ENSMUST00000232766;+24;1,TSS;chr17:70998562;Myl12a;ENSMUST00000233798;+533;2	chr17	Gm49909;Myl12a	0.774824	0.801778	0.7323	0.729129	0.623206	0.583981	0.60104	0.739703	0.823133	0.569668	0.555425	0.838177	0.554175	0.788708	0.552573	0.470454	0.450175	0.566059	0.413215	0.712121	0.575863	-0.136258	0.0196739
cg47701728_TC21	NA	chrX	NA	0.759973	0.766555	0.766699	0.76043	0.766036	0.755962	0.563901	0.547373	0.623497	0.63957	0.639657	0.661736	0.693688	0.720298	0.488651	0.530981	0.531962	0.493534	0.533732	0.701158	0.593381	-0.107777	0.0196661
cg43023342_BC21	Random	chr5	NA	0.467542	0.362624	0.414883	0.469218	0.283596	0.368167	0.194201	0.431663	0.432921	0.314875	0.339752	0.210695	0.28347	0.373011	0.179718	0.17479	0.347027	0.213108	0.355392	0.380535	0.279184	-0.101351	0.019639
cg32528510_BC21	Enhancer	chr14	Cryl1	0.849812	0.849612	0.802888	0.832215	0.725738	0.677672	0.689252	0.817811	0.868477	0.641673	0.693933	0.877158	0.646306	0.833222	0.632569	0.543242	0.693531	0.568696	0.705476	0.790386	0.683581	-0.106806	0.0196076
cg47637179_TC21	NA	chrX	Gpc3	0.902201	0.884768	0.854409	0.892931	0.844663	0.772521	0.692603	0.747665	0.750626	0.727109	0.777055	0.920639	0.687563	0.855042	0.631159	0.541173	0.576568	0.631372	0.52559	0.815821	0.687327	-0.128494	0.0196038
cg33377646_BC21	TSS;chr15:58324168;Klhl38;ENSMUST00000022985;+21;1	chr15	Klhl38	0.678438	0.701575	0.639716	0.645292	0.59422	0.530808	0.565924	0.68145	0.682853	0.488203	0.535124	0.75282	0.467433	0.694837	0.518108	0.378682	0.419634	0.540369	0.313751	0.635586	0.510896	-0.12469	0.0195742
cg29484972_TC21	TSS;chr11:46629260;Dppa1;ENSMUST00000077173-ENSMUST00000109227;-422;2	chr11	Dppa1	0.837661	0.832774	0.770459	0.817384	0.708108	0.602319	0.689092	0.814716	0.876008	0.598124	0.67391	0.890763	0.561345	0.850969	0.62866	0.502112	0.436655	0.627357	0.35	0.772058	0.611989	-0.160069	0.0195729
cg40124209_BC11	Random	chr3	Nr1h5	0.661619	0.621394	0.608606	0.597946	0.484422	0.456475	0.456636	0.628119	0.636815	0.47723	0.516674	0.612049	0.451173	0.612047	0.470918	0.383943	0.377107	0.448811	0.359974	0.572448	0.470993	-0.101455	0.019496
cg42303092_BC21	Enhancer	chr5	NA	0.661284	0.690002	0.604483	0.674622	0.542147	0.541303	0.499674	0.60543	0.651059	0.500259	0.51763	0.633641	0.492702	0.693818	0.439273	0.326067	0.525588	0.397639	0.500092	0.607778	0.502671	-0.105107	0.0194857
cg34876134_TC21	EPIC;cg13478588	chr17	Prrc2a	0.736169	0.722733	0.692795	0.685877	0.632888	0.563972	0.562489	0.701927	0.71485	0.541244	0.566131	0.761321	0.486057	0.75787	0.552902	0.437746	0.512007	0.508655	0.418018	0.668189	0.554195	-0.113994	0.0194439
cg36997159_BC21	Enhancer	chr1	Pard3b	0.796154	0.766033	0.773005	0.691332	0.670959	0.624716	0.692646	0.707076	0.843481	0.62632	0.635612	0.818357	0.572816	0.750868	0.644815	0.494526	0.424276	0.593688	0.277047	0.729489	0.583833	-0.145657	0.0194147
cg29912646_TC11	TSS;chr11:89073840;Gm525;ENSMUST00000100619;-63;2	chr11	Gm525	0.926085	0.895402	0.849711	0.861097	0.758973	0.748158	0.74024	0.893297	0.941933	0.692921	0.770115	0.938982	0.678757	0.916892	0.6695	0.59924	0.697199	0.696303	0.664	0.8461	0.732391	-0.113709	0.0193825
cg40831002_TC21	Random	chr4	Shb	0.636337	0.512523	0.582096	0.634183	0.443843	0.47623	0.359941	0.559633	0.585092	0.477193	0.484464	0.416618	0.421971	0.553565	0.322872	0.305321	0.482504	0.358702	0.465374	0.532209	0.428858	-0.10335	0.0193794
cg36470452_BC21	Enhancer	chr19	NA	0.630214	0.623647	0.568164	0.618901	0.539868	0.496196	0.537152	0.584652	0.633384	0.463162	0.518191	0.68111	0.434844	0.647255	0.489108	0.356578	0.372283	0.417069	0.289304	0.581353	0.46689	-0.114463	0.0193429
cg31595292_BC21	Enhancer	chr13	4921525O09Rik	0.750154	0.782981	0.723899	0.698576	0.561215	0.573323	0.559597	0.629506	0.762391	0.467072	0.527333	0.822126	0.467908	0.779981	0.46197	0.328095	0.417863	0.504676	0.298978	0.671293	0.5076	-0.163693	0.0193393
cg48056373_BC21	NA	chrX	Prps1	0.926074	0.933759	0.934546	0.926564	0.927585	0.913978	0.705237	0.797687	0.819015	0.852138	0.884898	0.874743	0.85939	0.874375	0.647101	0.585232	0.582923	0.613742	0.656166	0.876049	0.743071	-0.132979	0.0193291
cg28245720_BC21	Enhancer	chr10	Pde7b	0.707727	0.594743	0.704716	0.587555	0.503814	0.532596	0.462729	0.573749	0.720234	0.472389	0.523509	0.577196	0.473584	0.667599	0.446196	0.400785	0.465659	0.508023	0.394342	0.598651	0.492928	-0.105723	0.0193231
cg47489623_BC21	NA	chrX	Ndp	0.663242	0.594758	0.620737	0.628221	0.521961	0.569039	0.398997	0.432496	0.483716	0.49631	0.491501	0.513268	0.497341	0.583902	0.382659	0.341842	0.352299	0.370499	0.368084	0.545907	0.43977	-0.106137	0.0193036
cg29105853_TC21	Enhancer	chr10	Ppm1h	0.708983	0.775089	0.689372	0.682823	0.701852	0.579856	0.711835	0.729087	0.720905	0.573266	0.599684	0.83746	0.547028	0.726678	0.615365	0.509917	0.470378	0.568693	0.426012	0.699978	0.587448	-0.11253	0.0192552
cg34876132_TC21	EPIC;cg15600966	chr17	Prrc2a	0.844868	0.874657	0.788215	0.827733	0.745078	0.674426	0.691786	0.829512	0.828163	0.691374	0.668439	0.884462	0.603314	0.876542	0.665715	0.589711	0.620897	0.601117	0.551437	0.789382	0.675301	-0.114081	0.0192411
cg30399104_BC21	lincRNATSS;chr12:16186900;Gm48607;ENSMUST00000221064;39	chr12	Gm48607	0.704509	0.509583	0.712123	0.751862	0.495735	0.564224	0.436114	0.651644	0.695221	0.559992	0.522433	0.386296	0.522809	0.584717	0.413618	0.430243	0.560821	0.419561	0.548373	0.613446	0.494886	-0.11856	0.0192155
cg39851547_TC21	Enhancer	chr3	Rsrc1	0.462237	0.233864	0.424437	0.46601	0.238577	0.294234	0.16096	0.428656	0.445865	0.334242	0.272042	0.103221	0.238164	0.331266	0.167985	0.213562	0.25394	0.144593	0.220825	0.350538	0.227984	-0.122554	0.0192034
cg39950665_TC21	Enhancer	chr3	Gm36981	0.733879	0.775282	0.717529	0.677478	0.678745	0.590291	0.655775	0.705047	0.747148	0.575298	0.601421	0.789459	0.562267	0.734929	0.627681	0.514569	0.479387	0.60742	0.389155	0.697908	0.588159	-0.10975	0.0191809
cg46799342_BC21	GeneBody;Cyp1a1;NM_009992;inside_[intron_between_exon_5_and_6];splice=0	chr9	Cyp1a1	0.568833	0.593274	0.515034	0.561706	0.498175	0.405642	0.460137	0.561987	0.572115	0.421222	0.448505	0.618038	0.378724	0.575113	0.431775	0.3019	0.300111	0.414683	0.241385	0.526323	0.413146	-0.113177	0.0191397
cg47819479_BC21	NA	chrX	Mageb17-ps	0.943913	0.943561	0.943458	0.913975	0.90942	0.906542	0.740818	0.769453	0.775464	0.861393	0.828055	0.848534	0.852383	0.864706	0.64659	0.691043	0.694512	0.728384	0.6663	0.871845	0.76819	-0.103655	0.019128
cg42583182_TC11	Enhancer	chr5	Ttc28	0.859593	0.626362	0.774176	0.813217	0.568838	0.58969	0.445983	0.75516	0.828916	0.580658	0.59827	0.512083	0.556322	0.699199	0.438499	0.422254	0.600918	0.527304	0.568411	0.695771	0.550392	-0.145379	0.0191168
cg28904990_TC21	lincRNATSS;chr10:99237616;Gm48884;ENSMUST00000220253;377	chr10	Gm34777;Gm48884	0.815115	0.827047	0.771517	0.790994	0.703893	0.626395	0.672258	0.790909	0.830644	0.578426	0.687119	0.877873	0.578573	0.852682	0.600707	0.397736	0.525357	0.560152	0.493587	0.758752	0.615221	-0.143531	0.0190763
cg28112667_TC21	Enhancer	chr10	Plekhg1	0.819628	0.819576	0.762007	0.827182	0.715528	0.644634	0.713533	0.776918	0.804806	0.679324	0.672664	0.847832	0.661882	0.809413	0.653575	0.611026	0.554014	0.637748	0.511683	0.764868	0.663916	-0.100952	0.0190507
cg34644305_BC21	Enhancer	chr17	Prkn	0.743201	0.694246	0.677514	0.756905	0.568293	0.542528	0.435992	0.701394	0.742303	0.530786	0.547837	0.623214	0.492459	0.744641	0.450298	0.361952	0.550327	0.423422	0.486684	0.651375	0.521162	-0.130213	0.019048
cg42405282_TC21	lincRNATSS;chr5:90832328;Gm43086;ENSMUST00000202536;2	chr5	Gm43086	0.851888	0.869816	0.869154	0.860622	0.821625	0.667395	0.787151	0.885256	0.83013	0.733604	0.71311	0.890353	0.651044	0.86032	0.781062	0.705233	0.56192	0.707344	0.498033	0.827004	0.710202	-0.116802	0.0190469
cg41909123_TC21	EnhancerVista;chr5:21495900-21497355	chr5	Fbxl13	0.711001	0.725573	0.709544	0.633251	0.625144	0.540961	0.648469	0.637411	0.699466	0.522862	0.556163	0.793875	0.477998	0.688698	0.579959	0.425027	0.431161	0.511939	0.295896	0.65898	0.528358	-0.130622	0.0190399
cg39143469_TC21	Enhancer	chr2	NA	0.769126	0.743182	0.732353	0.743158	0.710864	0.622799	0.681656	0.714268	0.811508	0.606313	0.67791	0.764838	0.609345	0.779343	0.634824	0.537775	0.465315	0.632536	0.366017	0.725435	0.607422	-0.118014	0.019029
cg32052950_TC21	Enhancer	chr13	Pde4d	0.570848	0.654159	0.575777	0.488601	0.647681	0.568966	0.649219	0.542878	0.637178	0.422911	0.451505	0.678172	0.523118	0.554872	0.540314	0.441312	0.428789	0.562236	0.269466	0.592812	0.487269	-0.105542	0.0190191
cg30668605_TC21	Enhancer,GeneBody;Nfkbia;NM_010907;inside_[intron_between_exon_5_and_6];splice=0	chr12	Nfkbia	0.776327	0.767564	0.731773	0.744144	0.684532	0.566423	0.649108	0.726489	0.769616	0.618401	0.597827	0.807555	0.541138	0.758134	0.618454	0.544401	0.501377	0.59801	0.425481	0.712886	0.601078	-0.111808	0.0190124
cg45813337_BC21	Enhancer	chr8	Ell	0.736283	0.757021	0.666925	0.72416	0.590835	0.642429	0.506339	0.686484	0.698049	0.559838	0.583447	0.640773	0.581763	0.723034	0.495165	0.381198	0.603759	0.494575	0.592024	0.667614	0.565558	-0.102056	0.0189622
cg48085367_BC21	NA	chrX	NA	0.871524	0.897909	0.821486	0.86432	0.797992	0.730045	0.694138	0.755706	0.749004	0.68082	0.74691	0.886986	0.66565	0.846771	0.640414	0.588703	0.647988	0.621827	0.622858	0.798014	0.694893	-0.103121	0.0189013
cg28367493_BC21	TSS;chr10:39420008;Fyn;ENSMUST00000157009;+10;1	chr10	Fyn	0.868544	0.729036	0.844763	0.917925	0.693295	0.82763	0.629912	0.841448	0.896201	0.750033	0.7667	0.629224	0.691435	0.828739	0.578119	0.649829	0.759457	0.655329	0.675495	0.805417	0.698436	-0.106981	0.0188776
cg42302600_TC21	EPIC;cg08412545	chr5	NA	0.796888	0.711607	0.740013	0.771869	0.664399	0.630248	0.57714	0.777754	0.806664	0.58938	0.664458	0.754291	0.58283	0.77568	0.541317	0.445171	0.63431	0.552025	0.585221	0.71962	0.612468	-0.107152	0.0188769
cg34337834_TC11	Random	chr16	Gm49655	0.553334	0.64914	0.511794	0.445097	0.515836	0.426024	0.513391	0.560734	0.507638	0.363266	0.445987	0.627522	0.396636	0.527561	0.425549	0.26841	0.354535	0.443701	0.291559	0.520332	0.414473	-0.105859	0.0188725
cg45791069_BC21	EPIC;cg23324403	chr8	Psd3	0.751022	0.7457	0.703264	0.76583	0.66155	0.604663	0.630848	0.764964	0.759715	0.577829	0.626188	0.825728	0.56984	0.76864	0.574164	0.468476	0.477067	0.581566	0.461903	0.709728	0.59314	-0.116588	0.0188428
cg46170377_BC21	miRNA;chr8:111450200;Mir1957b;ENSMUST00000184608;172;2	chr8	Mir1957b;Wdr59	0.712187	0.740316	0.678017	0.706318	0.636749	0.569954	0.597866	0.688633	0.719911	0.569569	0.558525	0.745569	0.553359	0.72955	0.561433	0.48595	0.442327	0.58276	0.330838	0.672217	0.555988	-0.116229	0.0188207
cg37004526_BC21	GeneBody;Ino80d;NM_001081436;inside_[5-UTR;intron_between_exon_1_and_2];splice=0	chr1	Ino80d;Ino80dos	0.783958	0.632602	0.782473	0.679869	0.734314	0.774106	0.76233	0.780191	0.778997	0.624732	0.649738	0.459239	0.688523	0.457458	0.579409	0.739028	0.680736	0.800496	0.706897	0.745427	0.638626	-0.106801	0.0187985
cg31872900_TC21	PMDsoloWCGW	chr13	NA	0.679031	0.69995	0.673164	0.670357	0.640058	0.582958	0.651489	0.696033	0.725563	0.552733	0.595627	0.767516	0.533201	0.643522	0.608163	0.501334	0.44195	0.644406	0.394817	0.668734	0.568327	-0.100407	0.0187975
cg41068527_TC11	Enhancer	chr4	Nfib	0.777457	0.809321	0.793582	0.794278	0.695991	0.609301	0.66814	0.76893	0.79594	0.670815	0.638598	0.794806	0.594425	0.786083	0.667734	0.57466	0.578316	0.659627	0.449576	0.745882	0.641464	-0.104418	0.0187939
cg47563212_TC21	NA	chrX	NA	0.906727	0.835619	0.830219	0.863872	0.878386	0.85291	0.659602	0.674049	0.729433	0.684843	0.783423	0.789111	0.853019	0.809812	0.481033	0.515585	0.509753	0.616613	0.583889	0.803424	0.662708	-0.140716	0.0187243
cg30306681_TC21	Enhancer	chr11	B3gntl1	0.86174	0.888572	0.834991	0.871469	0.760298	0.696453	0.743586	0.864989	0.872389	0.722348	0.688497	0.890711	0.671799	0.886611	0.704985	0.591901	0.54275	0.72737	0.415427	0.82161	0.68424	-0.13737	0.0187113
cg46282169_TC21	Enhancer	chr8	Galnt2l	0.715154	0.724484	0.669241	0.685745	0.655914	0.55396	0.62081	0.71203	0.727235	0.538262	0.611501	0.762389	0.482073	0.773567	0.542449	0.406191	0.356041	0.502233	0.27673	0.673841	0.525144	-0.148698	0.0186906
cg34651466_BC11	TSS;chr17:12584192;Slc22a2;ENSMUST00000233066;+20;2	chr17	Slc22a2	0.822894	0.817747	0.756433	0.812481	0.697738	0.633084	0.681616	0.787311	0.842994	0.646906	0.67968	0.857002	0.581857	0.8296	0.617694	0.56499	0.587658	0.58008	0.566633	0.761366	0.65121	-0.110157	0.0186805
cg40110558_BC21	Enhancer	chr3	NA	0.435331	0.295206	0.418984	0.419744	0.269979	0.334795	0.158768	0.383385	0.406645	0.282296	0.274363	0.172109	0.275554	0.351827	0.156389	0.169603	0.308191	0.163949	0.307107	0.346982	0.246139	-0.100843	0.0186067
cg38359367_BC21	Enhancer	chr2	NA	0.630304	0.664248	0.606743	0.584524	0.58857	0.532144	0.582822	0.652847	0.693626	0.487751	0.553149	0.708827	0.498295	0.652231	0.511991	0.384529	0.429231	0.523577	0.33329	0.615092	0.508287	-0.106805	0.0185673
cg47497524_TC21	NA	chrX	NA	0.905196	0.826815	0.846634	0.871455	0.730742	0.764055	0.734261	0.798816	0.876591	0.680938	0.754348	0.886146	0.67864	0.895132	0.689218	0.591385	0.608254	0.71973	0.568107	0.817174	0.70719	-0.109984	0.0185668
cg40933801_BC21	Enhancer	chr4	Pakap	0.589042	0.695932	0.594249	0.65101	0.584354	0.478122	0.590059	0.656483	0.674475	0.50611	0.491379	0.746171	0.438108	0.632152	0.528033	0.385628	0.396391	0.479236	0.302233	0.612636	0.490544	-0.122092	0.0185458
cg46965628_TC21	Enhancer	chr9	Gm20649;Onecut1	0.744578	0.511686	0.716944	0.714798	0.493148	0.604074	0.43038	0.668104	0.732241	0.598915	0.549637	0.361752	0.490782	0.565109	0.447004	0.524658	0.519723	0.466957	0.498683	0.623995	0.502322	-0.121673	0.0185361
cg28158390_TC21	Enhancer,EnhancerVista;chr10:8968318-8968915	chr10	NA	0.470123	0.323798	0.415411	0.451086	0.251543	0.330821	0.179648	0.428878	0.458627	0.299231	0.3115	0.226923	0.299107	0.379028	0.176627	0.121692	0.300769	0.218099	0.243014	0.367771	0.257599	-0.110171	0.0185275
cg36959193_TC21	Adenoma	chr1	NA	0.897637	0.752966	0.843353	0.890491	0.686392	0.779715	0.642206	0.857832	0.900295	0.722179	0.751356	0.670992	0.771333	0.82253	0.604754	0.607891	0.718429	0.658724	0.701175	0.805654	0.702936	-0.102718	0.0185107
cg47578346_TC21	NA	chrX	NA	0.915017	0.934507	0.90741	0.910884	0.897077	0.880377	0.792105	0.80174	0.790756	0.854748	0.851381	0.893501	0.851378	0.878738	0.687371	0.655873	0.676396	0.68174	0.66314	0.869986	0.769427	-0.100559	0.0184665
cg32081248_BC21	GeneBody;Ankrd55;NM_029898;inside_[intron_between_exon_1_and_2];splice=0	chr13	Ankrd55	0.870816	0.888177	0.801502	0.837562	0.813884	0.719344	0.752734	0.87365	0.867665	0.705712	0.698146	0.890639	0.646809	0.912017	0.750187	0.646362	0.527085	0.72436	0.521145	0.825037	0.702246	-0.122791	0.0184614
cg39237056_TC21	EPIC;cg17071301	chr2	NA	0.713496	0.600937	0.685248	0.758462	0.552504	0.61219	0.466429	0.710343	0.732844	0.584651	0.582285	0.468201	0.554025	0.643022	0.443432	0.479017	0.615624	0.509203	0.574816	0.64805	0.545428	-0.102623	0.0184437
cg35875754_TC21	EnhancerVista;chr18:68909329-68911841	chr18	4930546C10Rik	0.787736	0.864325	0.739907	0.781004	0.70917	0.611529	0.663714	0.786709	0.81864	0.587359	0.676893	0.861856	0.562564	0.832772	0.606291	0.463276	0.480117	0.596128	0.40948	0.751415	0.607674	-0.143741	0.0184226
cg42066151_BC21	Enhancer	chr5	NA	0.51654	0.489301	0.459624	0.441901	0.423695	0.394743	0.395208	0.423478	0.487241	0.338715	0.375877	0.546063	0.309813	0.494398	0.372791	0.258335	0.243791	0.331217	0.198289	0.44797	0.346929	-0.101041	0.0184157
cg28141454_TC21	Enhancer	chr10	NA	0.671526	0.737672	0.643505	0.664406	0.609359	0.531584	0.600283	0.64771	0.723804	0.503073	0.561542	0.76731	0.479573	0.677596	0.553202	0.38626	0.470212	0.530323	0.33969	0.647761	0.526878	-0.120883	0.0183945
cg44876534_TC21	Enhancer	chr7	Gm15414;Tenm4	0.661213	0.664682	0.604903	0.63223	0.58281	0.554084	0.551902	0.642071	0.65624	0.512027	0.516613	0.726976	0.465253	0.693235	0.502502	0.399022	0.348234	0.45619	0.31359	0.616682	0.493364	-0.123317	0.0183773
cg33666077_TC21	Enhancer	chr15	Pim3	0.644005	0.494759	0.615939	0.645025	0.458381	0.451444	0.383707	0.551874	0.614632	0.504332	0.457279	0.437031	0.440856	0.567937	0.357408	0.404004	0.442477	0.370898	0.40718	0.539974	0.43894	-0.101034	0.0183685
cg47791318_TC21	NA	chrX	Dmd	0.853597	0.740453	0.814695	0.868923	0.598381	0.607932	0.597177	0.780608	0.797577	0.610124	0.613465	0.646236	0.548847	0.823413	0.608478	0.547768	0.592665	0.652611	0.568362	0.739927	0.621197	-0.11873	0.0183643
cg38814536_TC21	TSS;chr2:113030330;Ryr3;ENSMUST00000091818;+77;1	chr2	Ryr3	0.888861	0.877486	0.79478	0.85859	0.74496	0.713385	0.702671	0.815098	0.927398	0.646963	0.724007	0.82517	0.731594	0.874728	0.608373	0.460002	0.765234	0.628445	0.657802	0.813692	0.692232	-0.12146	0.0183577
cg40839014_BC21	Enhancer	chr4	Tmod1	0.902391	0.798138	0.82482	0.8579	0.730698	0.745521	0.676046	0.849628	0.901465	0.622158	0.764125	0.847631	0.701707	0.887055	0.60381	0.461063	0.674255	0.655604	0.636342	0.809623	0.685375	-0.124248	0.0183484
cg28168130_TC21	Enhancer	chr10	NA	0.641104	0.452209	0.586117	0.607094	0.429151	0.472296	0.341519	0.580871	0.607797	0.480217	0.431257	0.386512	0.399747	0.538178	0.361969	0.377856	0.43805	0.377791	0.400571	0.52424	0.419215	-0.105025	0.0183107
cg37147910_BC21	GeneBody;Irs1;NM_010570;inside_[3-UTR;intron_between_exon_1_and_2];splice=0	chr1	Irs1	0.717649	0.566919	0.718172	0.668177	0.498126	0.510788	0.408803	0.694267	0.746268	0.550478	0.49496	0.557651	0.439003	0.682587	0.471339	0.439959	0.38153	0.444733	0.34175	0.614352	0.480399	-0.133953	0.0182495
cg35140540_TC21	EPIC;cg07775266	chr17	Ptprm	0.712674	0.509994	0.653954	0.666392	0.468719	0.543088	0.404901	0.596733	0.652178	0.48751	0.480019	0.362408	0.472805	0.601386	0.412731	0.418398	0.536683	0.474672	0.456895	0.578737	0.470351	-0.108386	0.018239
cg29605861_BC21	Enhancer	chr11	Mprip	0.761875	0.785825	0.730515	0.79156	0.641501	0.65878	0.625266	0.746629	0.810112	0.577056	0.640158	0.798907	0.61078	0.79568	0.559748	0.417788	0.610764	0.533798	0.600257	0.728007	0.614494	-0.113513	0.0182332
cg48019623_BC21	NA	chrX	NA	0.845214	0.858265	0.82831	0.85933	0.84698	0.82484	0.612781	0.635254	0.676037	0.702396	0.770064	0.751938	0.764126	0.778418	0.513005	0.541364	0.547595	0.470447	0.566645	0.776335	0.6406	-0.135735	0.0182186
cg33350262_BC21	PseudogeneTSS;chr15:54765513;Gm7577;ENSMUST00000182543;1363	chr15	NA	0.881571	0.873782	0.838216	0.859505	0.773293	0.700647	0.750647	0.842961	0.873231	0.722787	0.711705	0.879753	0.691506	0.890059	0.759395	0.628101	0.596771	0.686301	0.522481	0.821539	0.708886	-0.112653	0.0181639
cg42757494_TC21	TSS;chr5:123271594;Wdr66;ENSMUST00000163092-ENSMUST00000170536;-321;1	chr5	Wdr66	0.773916	0.836735	0.738225	0.818742	0.709051	0.679877	0.662127	0.766825	0.794665	0.634073	0.675707	0.855989	0.598557	0.829365	0.594364	0.541638	0.555405	0.608259	0.545142	0.753351	0.64385	-0.109502	0.0181435
cg29011673_BC21	Enhancer	chr10	Tbc1d15	0.878439	0.900237	0.848946	0.851298	0.82288	0.692092	0.738335	0.851264	0.86278	0.734253	0.714319	0.870374	0.679992	0.858006	0.714065	0.718046	0.606312	0.771366	0.481456	0.827363	0.714819	-0.112545	0.0181383
cg34575510_TC21	Enhancer	chr17	NA	0.911171	0.907841	0.86566	0.857328	0.773955	0.679227	0.755767	0.884137	0.918312	0.723569	0.73478	0.920462	0.600825	0.905506	0.743193	0.621746	0.613553	0.694133	0.484771	0.839266	0.704254	-0.135013	0.0181319
cg35247560_TC11	Enhancer	chr17	NA	0.595377	0.675849	0.57547	0.583374	0.509927	0.393925	0.429651	0.615265	0.693176	0.389152	0.431162	0.691093	0.359039	0.639199	0.386905	0.307259	0.253455	0.39628	0.142008	0.563557	0.399555	-0.164002	0.0181259
cg32297629_BC21	Enhancer	chr14	Il17rd	0.598665	0.573279	0.495875	0.539323	0.49548	0.401542	0.395031	0.560093	0.545549	0.415321	0.390374	0.593487	0.359448	0.585069	0.352904	0.283994	0.31824	0.38253	0.15061	0.511649	0.383198	-0.128451	0.0180158
cg47122846_BC11	Enhancer	chr9	Pxylp1	0.649736	0.479057	0.630824	0.677406	0.404426	0.481646	0.278138	0.569248	0.640766	0.439411	0.429946	0.357566	0.434541	0.538457	0.249567	0.242526	0.463709	0.277316	0.450201	0.534583	0.388324	-0.146259	0.0179897
cg43335892_BC21	Enhancer	chr6	NA	0.71943	0.796484	0.718412	0.719249	0.615097	0.597489	0.600042	0.717422	0.771414	0.559915	0.602576	0.770892	0.549969	0.767686	0.557376	0.430637	0.512706	0.570756	0.522051	0.695004	0.584456	-0.110548	0.0179809
cg48035690_TC21	NA	chrX	Rab9b	0.752262	0.789855	0.746351	0.702187	0.729468	0.723475	0.597548	0.554602	0.612881	0.670645	0.587612	0.734043	0.558198	0.731942	0.540266	0.499096	0.514891	0.501624	0.511125	0.689848	0.584944	-0.104903	0.017976
cg29280359_TC21	Random	chr11	NA	0.66913	0.664322	0.639645	0.632295	0.525415	0.512951	0.524789	0.607789	0.714557	0.477208	0.554955	0.673104	0.475687	0.66873	0.502351	0.379262	0.448184	0.473572	0.383325	0.610099	0.503638	-0.106461	0.0179718
cg46417054_BC21	Enhancer	chr9	Arhgap42	0.810388	0.815743	0.76479	0.791658	0.70605	0.637799	0.673711	0.763805	0.808231	0.644047	0.65203	0.825586	0.596872	0.843266	0.64354	0.543483	0.56767	0.599413	0.534498	0.752464	0.64504	-0.107423	0.0179524
cg43433426_TC21	Enhancer	chr6	Jazf1	0.628096	0.640785	0.610409	0.593178	0.566899	0.506668	0.564155	0.607928	0.664452	0.491615	0.502721	0.703983	0.459321	0.6305	0.518109	0.412587	0.394265	0.496934	0.320475	0.598063	0.493051	-0.105012	0.01795
cg43162507_BC21	miRNA;chr6:15404981;Gm25470;ENSMUST00000175576;190;2	chr6	Foxp2	0.65871	0.673099	0.681255	0.679759	0.558515	0.585138	0.454103	0.648155	0.764403	0.557764	0.53517	0.525783	0.523267	0.611428	0.475054	0.407359	0.669939	0.396024	0.578563	0.633682	0.528035	-0.105647	0.0179263
cg46376189_BC21	Enhancer	chr8	NA	0.760878	0.788812	0.703198	0.74819	0.609122	0.538877	0.613359	0.722343	0.759434	0.520268	0.550907	0.828704	0.461077	0.791247	0.562976	0.369614	0.43776	0.50436	0.326315	0.693801	0.535323	-0.158479	0.0179197
cg43588076_BC11	Enhancer	chr6	Ctnna2	0.854024	0.781804	0.822392	0.854988	0.691446	0.696305	0.613463	0.772195	0.854702	0.670283	0.713702	0.756993	0.650902	0.822278	0.611598	0.523283	0.680189	0.62345	0.634257	0.771258	0.668693	-0.102564	0.0178822
cg39752530_BC21	Enhancer	chr3	Gm30173	0.778936	0.816773	0.696665	0.713656	0.562105	0.494136	0.542697	0.680775	0.850729	0.452467	0.496879	0.820601	0.383888	0.798068	0.481951	0.310139	0.475973	0.418567	0.368003	0.68183	0.500654	-0.181177	0.0178738
cg46860549_TC21	Enhancer	chr9	Aagab	0.853944	0.902556	0.833705	0.786223	0.765503	0.72501	0.783026	0.789321	0.880973	0.710198	0.746076	0.867365	0.670577	0.866331	0.707213	0.650917	0.559455	0.695119	0.439125	0.813362	0.691238	-0.122125	0.01784
cg40927621_BC21	Enhancer	chr4	Ptpn3	0.584472	0.45728	0.514184	0.572948	0.370497	0.390468	0.288135	0.481587	0.544307	0.394622	0.373026	0.393783	0.356313	0.47486	0.266237	0.246238	0.415544	0.284254	0.382403	0.467098	0.358728	-0.10837	0.017764
cg28898903_BC21	EnhancerVista;chr10:98683082-98685589	chr10	Gm5427	0.887011	0.870199	0.875466	0.884121	0.819059	0.738585	0.819075	0.883916	0.898195	0.800078	0.8051	0.853447	0.711023	0.882326	0.80233	0.722445	0.638979	0.755085	0.514158	0.852847	0.748497	-0.104351	0.0176914
cg47562208_BC21	NA	chrX	Rhox8	0.726908	0.697557	0.751621	0.76307	0.740962	0.727551	0.438009	0.487259	0.547462	0.585675	0.529131	0.599647	0.643745	0.638462	0.421003	0.390195	0.488949	0.433261	0.41248	0.653378	0.514255	-0.139123	0.0176718
cg37211591_BC21	EPIC;cg18662228	chr1	Agap1	0.835905	0.732148	0.784271	0.850733	0.64948	0.712564	0.552766	0.720377	0.819926	0.661635	0.669889	0.644977	0.602302	0.783159	0.562167	0.580702	0.657651	0.590544	0.624345	0.739797	0.637737	-0.10206	0.0176595
cg30396562_TC21	miRNA;chr12:15801101;Mir6387;ENSMUST00000184042;76;2	chr12	Mir6387;Trib2	0.748373	0.669539	0.759498	0.767948	0.630651	0.576151	0.598767	0.718843	0.750037	0.618121	0.610591	0.678754	0.565677	0.74558	0.597384	0.52577	0.517189	0.631996	0.409539	0.69109	0.59006	-0.10103	0.0176291
cg38843596_TC21	Enhancer	chr2	NA	0.610567	0.413273	0.606139	0.613619	0.404837	0.44733	0.278432	0.54707	0.631908	0.423439	0.396079	0.281844	0.396314	0.475189	0.26514	0.334383	0.449149	0.262592	0.454364	0.505908	0.373849	-0.132059	0.0176215
cg38245712_TC21	Enhancer	chr2	Fam102a	0.77475	0.783312	0.732998	0.743053	0.676603	0.60777	0.657653	0.743573	0.772708	0.60649	0.613589	0.795534	0.571719	0.791148	0.610818	0.518335	0.517013	0.634137	0.416549	0.72138	0.607533	-0.113847	0.0175847
cg38437666_TC11	Enhancer	chr2	Marchf7	0.848581	0.639391	0.756366	0.813444	0.577299	0.718792	0.461528	0.723171	0.854036	0.54515	0.624354	0.497862	0.609839	0.692654	0.364491	0.391621	0.673528	0.449444	0.702172	0.71029	0.555111	-0.155178	0.0175698
cg43705211_TC21	TSS;chr6:91904232;4930590J08Rik;ENSMUST00000205686;-19;1	chr6	4930590J08Rik	0.811008	0.652699	0.732902	0.807517	0.57273	0.630303	0.498063	0.736729	0.775414	0.592566	0.59494	0.541402	0.608082	0.713931	0.432025	0.467503	0.658705	0.491371	0.593435	0.690818	0.569396	-0.121422	0.0175559
cg34577986_BC21	Enhancer	chr17	Arid1b	0.704031	0.54793	0.654549	0.713861	0.516009	0.531988	0.40521	0.639995	0.631538	0.527121	0.500993	0.413562	0.488423	0.58853	0.391924	0.434098	0.553601	0.401217	0.553321	0.593901	0.485279	-0.108622	0.0175453
cg35148727_BC11	Enhancer	chr17	Arhgap28	0.739443	0.751838	0.692104	0.698465	0.630539	0.56802	0.629963	0.679316	0.795284	0.559032	0.601858	0.77123	0.539939	0.733674	0.583465	0.4718	0.513716	0.580253	0.486798	0.687219	0.584176	-0.103043	0.0175386
cg31411983_TC11	Enhancer	chr13	NA	0.799237	0.802164	0.745051	0.707489	0.660578	0.66489	0.708486	0.760838	0.821613	0.594777	0.679432	0.849016	0.58619	0.780867	0.62155	0.49763	0.453864	0.642838	0.450936	0.741149	0.61571	-0.125439	0.0175105
cg45157410_TC21	Enhancer	chr7	NA	0.62256	0.384679	0.597495	0.664178	0.408018	0.45316	0.324167	0.614723	0.562991	0.489067	0.410152	0.242833	0.389622	0.444749	0.327546	0.448351	0.407583	0.32067	0.38141	0.514663	0.386198	-0.128465	0.0174995
cg39805075_BC21	TSS;chr3:59131212;P2ry14;ENSMUST00000200358;+24;1	chr3	Med12l;P2ry14	0.880671	0.890128	0.864383	0.877132	0.809598	0.817614	0.774282	0.88167	0.921541	0.724287	0.844921	0.931324	0.732666	0.901715	0.682396	0.593242	0.744903	0.740964	0.658001	0.857447	0.755442	-0.102005	0.0174448
cg37942673_BC21	TSS;chr1:189402212;Kcnk2;ENSMUST00000194402;-67;2,TSS;chr1:189402217;Kcnk2;ENSMUST00000194172;-62;2	chr1	Kcnk2	0.620189	0.678225	0.589193	0.646646	0.580194	0.522417	0.579161	0.668429	0.678332	0.506659	0.556475	0.706981	0.457917	0.662215	0.523876	0.389639	0.441839	0.51746	0.377649	0.618087	0.514071	-0.104016	0.0174156
cg47407222_TC21	NA	chrM	mt-Rnr1;mt-Rnr2;mt-Tv	0.201122	0.352157	0.393112	0.29745	0.243913	0.130699	0.371744	0.368263	0.206242	0.189707	0.113144	0.22018	0.122063	0.303979	0.268737	0.227178	0.130849	0.125881	0.131117	0.284967	0.183284	-0.101683	0.0174114
cg29602672_BC21	Enhancer	chr11	NA	0.651031	0.708333	0.63811	0.622908	0.606659	0.524695	0.586974	0.639505	0.733952	0.500363	0.556412	0.720234	0.486114	0.694115	0.532911	0.437064	0.419192	0.50972	0.320973	0.634685	0.51771	-0.116976	0.0174092
cg36688741_TC21	TSS;chr1:17601900;Pi15;ENSMUST00000088476;+251;2	chr1	Pi15	0.646322	0.72606	0.636545	0.681213	0.610326	0.55103	0.601615	0.67808	0.671154	0.557509	0.575899	0.735353	0.497972	0.664726	0.587521	0.451672	0.437773	0.518921	0.367767	0.644705	0.539511	-0.105194	0.0174075
cg47900863_BC21	NA	chrX	5530601H04Rik	0.90275	0.902533	0.861766	0.873382	0.833198	0.750676	0.67012	0.844645	0.863665	0.670755	0.826021	0.932514	0.634194	0.915414	0.632986	0.500553	0.554423	0.619087	0.427908	0.833637	0.671385	-0.162252	0.0173685
cg45474540_BC21	Adenoma	chr8	Sfrp1	0.753089	0.73583	0.688615	0.68011	0.639216	0.588122	0.580262	0.670383	0.771276	0.476504	0.582982	0.791642	0.508552	0.758593	0.516342	0.352323	0.50791	0.541647	0.437046	0.678545	0.547354	-0.131191	0.0173507
cg32937295_BC21	PMDsoloWCGW	chr14	Gpc5	0.875392	0.823253	0.770718	0.843336	0.758442	0.688849	0.76367	0.899054	0.797362	0.731504	0.721064	0.821334	0.722024	0.838983	0.714141	0.588694	0.560985	0.717496	0.477308	0.802231	0.689353	-0.112877	0.0173472
cg46984229_TC21	Enhancer	chr9	NA	0.87643	0.862628	0.797856	0.829787	0.729126	0.634447	0.718976	0.85734	0.891295	0.646116	0.722944	0.904992	0.648379	0.858948	0.637649	0.506254	0.56618	0.621533	0.556503	0.799765	0.66695	-0.132815	0.0173308
cg33800358_TC21	Enhancer	chr15	Dip2b	0.849	0.824085	0.791306	0.785705	0.726107	0.70825	0.705586	0.81812	0.859304	0.693286	0.739878	0.797518	0.694485	0.839427	0.671297	0.598611	0.555514	0.695447	0.447801	0.785274	0.673326	-0.111947	0.0172976
cg37389974_TC21	Enhancer	chr1	Gm29346	0.876631	0.894343	0.837301	0.881693	0.833356	0.755591	0.793264	0.860562	0.878392	0.765222	0.779235	0.928181	0.68068	0.902266	0.748144	0.6693	0.665884	0.709056	0.573504	0.845681	0.742147	-0.103534	0.0172699
cg43093406_TC21	EnhancerVista;chr6:4488993-4490635	chr6	NA	0.578007	0.693568	0.544483	0.6182	0.585677	0.51793	0.569899	0.655782	0.634253	0.512927	0.516924	0.730525	0.444563	0.603277	0.503501	0.376195	0.39334	0.4677	0.37287	0.599756	0.492182	-0.107573	0.0172601
cg47426859_TC11	NA	chrX	Syp	0.477137	0.51277	0.521297	0.473652	0.461994	0.418247	0.585427	0.599602	0.63123	0.317844	0.334398	0.350694	0.286275	0.363015	0.517906	0.476394	0.516721	0.492742	0.526513	0.520151	0.41825	-0.1019	0.0172552
cg40391937_BC21	TSS;chr3:138217759;Adh7;ENSMUST00000090171;+75;2	chr3	0610031O16Rik;4930579F01Rik;Adh7	0.823251	0.860921	0.816406	0.855074	0.717471	0.654228	0.707772	0.816458	0.867839	0.673198	0.658963	0.85464	0.595663	0.855245	0.697113	0.636462	0.496537	0.697304	0.498203	0.791047	0.666333	-0.124714	0.0172453
cg47885410_TC21	NA	chrX	NA	0.849086	0.891503	0.871259	0.837553	0.856061	0.815217	0.702716	0.701718	0.722757	0.760196	0.768884	0.819953	0.78775	0.810271	0.593873	0.609977	0.559243	0.668299	0.559066	0.805319	0.693751	-0.111568	0.0172402
cg47345461_TC21	Enhancer	chr9	Itga9	0.787991	0.781258	0.70035	0.741526	0.619778	0.496764	0.593513	0.731771	0.812548	0.51235	0.478869	0.857082	0.447112	0.803128	0.546858	0.397798	0.34078	0.449054	0.234466	0.696167	0.50675	-0.189417	0.0172152
cg46175628_BC21	Enhancer	chr8	Tmem170	0.655679	0.71481	0.615699	0.644834	0.620308	0.545249	0.540446	0.664759	0.692424	0.523013	0.509993	0.703693	0.484244	0.710902	0.509635	0.440105	0.401364	0.547008	0.317843	0.63269	0.51478	-0.11791	0.0171658
cg43424686_TC11	Enhancer	chr6	Rps8-ps3	0.6115	0.62135	0.574513	0.580549	0.530294	0.461923	0.502481	0.602543	0.632171	0.452219	0.489954	0.648675	0.421089	0.63488	0.447095	0.254723	0.408271	0.435233	0.32092	0.568592	0.451306	-0.117286	0.0171618
cg28279923_TC21	Enhancer	chr10	Gm15271	0.767688	0.826184	0.726943	0.768574	0.668444	0.585397	0.630984	0.751491	0.780567	0.598621	0.589647	0.832253	0.527593	0.808257	0.585937	0.458935	0.46609	0.569164	0.40234	0.722919	0.583884	-0.139035	0.0171435
cg31716599_TC21	Enhancer	chr13	Aopep;Gm47587	0.878774	0.859423	0.806709	0.889512	0.737562	0.744751	0.75567	0.835722	0.917912	0.618675	0.724849	0.886368	0.722294	0.888793	0.662699	0.49201	0.721446	0.733866	0.576079	0.825115	0.702708	-0.122407	0.0171434
cg32108600_BC21	GeneBody;Itga2;NM_008396;inside_[intron_between_exon_28_and_29];splice=0	chr13	Itga2	0.811043	0.785096	0.742783	0.752014	0.691597	0.69173	0.679968	0.738119	0.834039	0.573835	0.720221	0.850306	0.594941	0.753294	0.585132	0.47908	0.565047	0.675889	0.381899	0.747377	0.617964	-0.129412	0.0170853
cg42955252_TC21	Enhancer	chr5	Ttyh3	0.695657	0.747	0.665823	0.658068	0.606579	0.553686	0.612967	0.673022	0.70547	0.538474	0.542861	0.746067	0.51879	0.721443	0.563371	0.469867	0.44923	0.553519	0.433079	0.657586	0.55367	-0.103916	0.017045
cg38302659_TC21	Enhancer	chr2	Nek6	0.779296	0.788579	0.734041	0.776843	0.638703	0.679065	0.614989	0.71642	0.824477	0.574756	0.631879	0.779112	0.585263	0.807672	0.572795	0.476773	0.614232	0.611149	0.578712	0.728046	0.623234	-0.104811	0.017002
cg46882715_TC21	Enhancer	chr9	NA	0.823371	0.801463	0.750235	0.781104	0.654645	0.632632	0.63404	0.758977	0.83508	0.611026	0.656824	0.822693	0.566602	0.813137	0.582193	0.475061	0.597897	0.567544	0.515861	0.741283	0.620884	-0.120399	0.0169837
cg46911065_BC21	Adenoma	chr9	Rora	0.672505	0.739642	0.676551	0.713478	0.638531	0.546811	0.62066	0.669618	0.701355	0.569862	0.582376	0.759697	0.513833	0.713078	0.56233	0.447401	0.448511	0.532989	0.385549	0.66435	0.551563	-0.112787	0.0169802
cg28356117_BC11	lincRNATSS;chr10:37337486;Gm26535;ENSMUST00000181602;71	chr10	Gm26535	0.760103	0.837453	0.726322	0.789095	0.623479	0.567991	0.622206	0.765842	0.848938	0.530613	0.545242	0.920164	0.537893	0.795899	0.535895	0.276602	0.396273	0.475251	0.265206	0.726825	0.527904	-0.198922	0.0169495
cg28767939_BC21	lincRNATSS;chr10:84100697;Gm34184;ENSMUST00000216477;41	chr10	Gm34184	0.8058	0.845491	0.783659	0.805463	0.710226	0.645192	0.732081	0.809826	0.816766	0.608739	0.667221	0.874568	0.576879	0.854137	0.65651	0.524742	0.438696	0.633506	0.362712	0.772723	0.619771	-0.152952	0.0169443
cg30960110_TC11	Enhancer	chr12	Ston2	0.834227	0.805257	0.775973	0.731368	0.625039	0.518206	0.549461	0.743342	0.849972	0.470006	0.512871	0.830968	0.509324	0.820945	0.522971	0.317288	0.417559	0.559797	0.409615	0.71476	0.537134	-0.177626	0.0169424
cg30910931_BC21	Enhancer	chr12	NA	0.73328	0.709583	0.698626	0.681341	0.63948	0.547236	0.616178	0.687453	0.744003	0.554945	0.586174	0.764304	0.504921	0.736664	0.558836	0.457078	0.48	0.550506	0.394233	0.67302	0.558766	-0.114254	0.016908
cg44903935_BC21	Enhancer	chr7	NA	0.590937	0.524497	0.573489	0.63247	0.458245	0.49633	0.344684	0.539139	0.631358	0.479406	0.446895	0.413203	0.436547	0.586333	0.328508	0.34945	0.44941	0.383271	0.428556	0.53235	0.430158	-0.102192	0.0169079
cg42587035_TC21	Enhancer	chr5	NA	0.835836	0.842704	0.80038	0.850825	0.733018	0.693301	0.699962	0.795777	0.855403	0.630983	0.699829	0.872774	0.633696	0.85281	0.629163	0.485255	0.696813	0.589806	0.655182	0.789689	0.674631	-0.115058	0.0169076
cg42884654_BC11	EPIC;cg02253612	chr5	Stx1a	0.443773	0.509261	0.43837	0.457487	0.404989	0.37246	0.363394	0.411871	0.466072	0.310987	0.349942	0.512113	0.279551	0.484883	0.351011	0.226852	0.225764	0.345188	0.188507	0.429742	0.32748	-0.102262	0.0168924
cg35065311_TC11	Enhancer	chr17	NA	0.74131	0.786891	0.739933	0.73294	0.683461	0.595831	0.644541	0.732702	0.805404	0.612191	0.596135	0.78468	0.588169	0.775982	0.64388	0.55406	0.489987	0.602145	0.455074	0.718113	0.61023	-0.107882	0.016873
cg47429177_TC21	NA	chrX	Gripap1	0.839452	0.86691	0.817305	0.862951	0.741211	0.641061	0.676322	0.736723	0.746842	0.612439	0.674626	0.865614	0.578479	0.857092	0.609273	0.541997	0.573473	0.591894	0.552989	0.769864	0.645788	-0.124076	0.0168607
cg42445618_TC21	EPIC;cg24390961	chr5	NA	0.784469	0.809224	0.744685	0.731985	0.643036	0.613908	0.611076	0.735728	0.774418	0.570706	0.579095	0.815901	0.491686	0.820527	0.602055	0.436712	0.473114	0.560285	0.37645	0.716503	0.572653	-0.14385	0.0168267
cg46635632_TC21	EPIC;cg27650654	chr9	Ubash3b	0.806322	0.759049	0.722562	0.693239	0.619734	0.619903	0.590907	0.701769	0.774325	0.536467	0.666675	0.764055	0.586454	0.710146	0.542007	0.348519	0.570088	0.564226	0.508176	0.698646	0.579681	-0.118964	0.016826
cg42420126_TC11	Adenoma	chr5	Scarb2	0.583867	0.645493	0.55386	0.682894	0.546636	0.457237	0.456435	0.615233	0.682669	0.518394	0.496129	0.599228	0.388454	0.649749	0.435266	0.346808	0.396958	0.471244	0.261663	0.58048	0.456389	-0.124091	0.0167554
cg43731077_BC21	lincRNATSS;chr6:94943834;4930511E03Rik;ENSMUST00000203778;654	chr6	4930511E03Rik	0.697769	0.760521	0.655912	0.697881	0.589892	0.606082	0.517441	0.638973	0.72467	0.539726	0.563493	0.661058	0.567613	0.712615	0.530255	0.374731	0.576791	0.486117	0.506886	0.654349	0.551928	-0.102421	0.0167532
cg41324708_TC21	EPIC;cg07018026	chr4	Rnf220	0.685951	0.515852	0.616672	0.683972	0.439085	0.524433	0.36053	0.588919	0.605954	0.487196	0.502198	0.407097	0.459689	0.54805	0.332464	0.356004	0.479399	0.385278	0.462858	0.55793	0.442023	-0.115907	0.0167384
cg44654925_BC21	Enhancer	chr7	Pcsk6	0.784352	0.761344	0.708453	0.752553	0.64875	0.606556	0.61655	0.758825	0.822182	0.567772	0.646199	0.802472	0.587258	0.796087	0.540473	0.411271	0.517764	0.549767	0.46444	0.717729	0.58835	-0.129379	0.016722
cg46845582_TC11	Enhancer	chr9	NA	0.588303	0.509834	0.55407	0.605887	0.422097	0.456045	0.340757	0.574502	0.584611	0.388353	0.389244	0.445708	0.451498	0.512505	0.259465	0.227706	0.494515	0.414429	0.445397	0.515123	0.402882	-0.112241	0.0167134
cg47429344_TC21	NA	chrX	Gripap1	0.909165	0.9336	0.941164	0.925708	0.939845	0.913676	0.811858	0.841579	0.794324	0.887996	0.880192	0.905703	0.83788	0.905547	0.690688	0.716876	0.68493	0.671127	0.680985	0.890102	0.786192	-0.103909	0.0167106
cg39204052_BC21	Enhancer	chr2	NA	0.87571	0.866143	0.839734	0.841428	0.806692	0.689733	0.752812	0.817956	0.883046	0.757547	0.68501	0.8889	0.648383	0.856084	0.734708	0.700529	0.616442	0.696172	0.513994	0.819251	0.709777	-0.109474	0.0166938
cg43019416_TC21	Enhancer	chr5	NA	0.767871	0.766812	0.739098	0.757833	0.675444	0.645115	0.610157	0.762433	0.791179	0.598296	0.66577	0.803678	0.576037	0.770843	0.571885	0.447401	0.623874	0.537368	0.569555	0.723993	0.616471	-0.107523	0.0166474
cg36987527_TC21	Enhancer	chr1	Cd28	0.807394	0.763028	0.785111	0.805152	0.631948	0.632853	0.594628	0.780061	0.867728	0.624856	0.679618	0.759612	0.595794	0.772493	0.553334	0.434357	0.63701	0.564629	0.592451	0.740878	0.621415	-0.119462	0.0166249
cg45610669_BC21	TSS;chr8:40590513;Mtmr7;ENSMUST00000173487;-4;1	chr8	Mtmr7	0.840054	0.864557	0.808045	0.835466	0.738945	0.67862	0.729824	0.822401	0.842111	0.668198	0.709616	0.87377	0.644015	0.861698	0.659297	0.560222	0.665584	0.677321	0.535922	0.795558	0.685564	-0.109994	0.0165844
cg42228146_BC21	EPIC;cg15183692	chr5	Gm42646;Gm43004	0.688359	0.559379	0.630275	0.638902	0.459568	0.530443	0.396431	0.593129	0.686263	0.441	0.514474	0.526069	0.471714	0.613891	0.381304	0.311346	0.494914	0.401102	0.45612	0.575861	0.461193	-0.114668	0.0165366
cg37942674_BC21	EPIC;cg13201279	chr1	Kcnk2	0.572559	0.644683	0.56032	0.611196	0.572041	0.50061	0.590739	0.670521	0.636762	0.489471	0.482316	0.695408	0.461644	0.608302	0.537794	0.38159	0.39553	0.519994	0.339215	0.595492	0.491126	-0.104366	0.0165352
cg46631495_TC21	Enhancer	chr9	Clmp	0.524491	0.537633	0.577133	0.512774	0.550169	0.609776	0.572734	0.554068	0.58284	0.340793	0.39599	0.295259	0.388355	0.318541	0.378015	0.391958	0.664676	0.685446	0.450087	0.557958	0.430912	-0.127046	0.0165005
cg45811276_TC21	Enhancer	chr8	Klhl26	0.846786	0.847584	0.816496	0.813336	0.764872	0.66974	0.707209	0.823185	0.861706	0.734531	0.668841	0.847385	0.63238	0.852683	0.686783	0.647406	0.521246	0.66581	0.451808	0.794546	0.670887	-0.123659	0.0164923
cg39329824_TC21	EPIC;cg14038763	chr2	NA	0.917107	0.9225	0.898602	0.883573	0.814468	0.78895	0.827305	0.898967	0.905246	0.716426	0.874095	0.917972	0.734332	0.895892	0.73791	0.636188	0.651973	0.776078	0.445529	0.872968	0.738639	-0.134329	0.0164573
cg42091547_BC21	Enhancer	chr5	C1qtnf7	0.789495	0.812578	0.744428	0.785966	0.672205	0.667336	0.680962	0.787435	0.809016	0.600581	0.674347	0.846571	0.625705	0.811716	0.627874	0.48597	0.486493	0.577452	0.375008	0.749936	0.611172	-0.138764	0.0164478
cg42990980_BC21	CTCF	chr5	NA	0.690056	0.746091	0.667036	0.682408	0.617726	0.526584	0.569101	0.654055	0.670904	0.551939	0.5395	0.738874	0.496091	0.699996	0.564582	0.442144	0.454723	0.46803	0.400445	0.647107	0.535632	-0.111474	0.0164416
cg42426059_TC21	Enhancer	chr5	NA	0.654406	0.695342	0.589167	0.656407	0.544839	0.47594	0.540711	0.644766	0.64913	0.471092	0.498279	0.709556	0.391154	0.680806	0.481897	0.336968	0.40059	0.461554	0.287665	0.605634	0.471956	-0.133678	0.0164351
cg31590454_TC11	Enhancer	chr13	Sema4d	0.911551	0.938682	0.858529	0.88218	0.830163	0.826009	0.737822	0.908188	0.904116	0.734801	0.830631	0.889669	0.798984	0.873506	0.695748	0.555621	0.790598	0.792206	0.684529	0.86636	0.764629	-0.101731	0.0164333
cg32651803_BC21	Random	chr14	Bmp1	0.940941	0.910672	0.90736	0.890809	0.861354	0.767396	0.828277	0.896561	0.926406	0.813359	0.804926	0.927268	0.742053	0.913814	0.806327	0.752112	0.675562	0.774189	0.57235	0.881086	0.778196	-0.10289	0.0164155
cg36916106_TC21	Enhancer	chr1	Gm17767	0.665323	0.659374	0.588648	0.630748	0.559395	0.50183	0.537519	0.615916	0.662585	0.483161	0.490024	0.66614	0.445807	0.672568	0.51294	0.373088	0.350473	0.502451	0.239937	0.602371	0.473659	-0.128712	0.0164109
cg33932540_TC21	Enhancer	chr16	Pdxdc1	0.71794	0.723111	0.673648	0.711191	0.661038	0.600446	0.615913	0.717112	0.733137	0.561532	0.602187	0.763474	0.53613	0.747748	0.551929	0.489318	0.543873	0.586765	0.401034	0.683726	0.578399	-0.105327	0.0163989
cg42199677_TC21	EPIC;cg13180703	chr5	Arap2	0.704064	0.773592	0.674681	0.731388	0.65356	0.620454	0.606309	0.699465	0.723739	0.597128	0.659873	0.737109	0.564338	0.754229	0.579715	0.419465	0.488822	0.509943	0.430152	0.687472	0.574078	-0.113395	0.0163844
cg47706265_TC21	NA	chrX	NA	0.71804	0.660727	0.700086	0.659428	0.662495	0.643286	0.434392	0.520756	0.576012	0.488492	0.575658	0.66479	0.546054	0.615144	0.439022	0.441069	0.414971	0.490631	0.411796	0.619469	0.508763	-0.110706	0.0163789
cg33717011_TC11	lincRNATSS;chr15:93825038;Gm49445;ENSMUST00000229905;31	chr15	Gm49445	0.429163	0.688741	0.475296	0.513672	0.531269	0.409425	0.492634	0.564447	0.534331	0.421369	0.375694	0.580772	0.341363	0.524747	0.431616	0.282509	0.318936	0.462912	0.197791	0.515442	0.393771	-0.121671	0.0163731
cg41860468_TC11	EnhancerVista;chr5:12505539-12509076	chr5	Sema3d	0.362002	0.279372	0.373605	0.287585	0.219816	0.230623	0.15525	0.271566	0.423586	0.176359	0.2146	0.305239	0.149687	0.337747	0.156576	0.0938806	0.175237	0.183827	0.0748959	0.289267	0.186805	-0.102462	0.0163661
cg31716957_TC21	Enhancer	chr13	Aopep	0.792	0.825975	0.777553	0.802684	0.705818	0.645004	0.674551	0.784098	0.786821	0.644561	0.65327	0.846245	0.609843	0.810663	0.651553	0.542679	0.520884	0.634583	0.484578	0.754945	0.639886	-0.115059	0.0163571
cg33470911_TC21	Enhancer	chr15	Trappc9	0.738391	0.757812	0.678914	0.713272	0.601403	0.515354	0.554983	0.704319	0.775805	0.512423	0.569372	0.761769	0.47599	0.753356	0.514552	0.354146	0.472675	0.493172	0.396686	0.671139	0.530414	-0.140725	0.0163373
cg30528543_TC21	Enhancer	chr12	F730043M19Rik;Gm16267	0.847268	0.813504	0.801742	0.839295	0.689698	0.64851	0.647226	0.789608	0.810516	0.635403	0.657444	0.835033	0.593709	0.84602	0.645589	0.522413	0.542683	0.625492	0.428953	0.765263	0.633274	-0.131989	0.0163358
cg28755635_TC21	Enhancer	chr10	Chst11;Gm10773	0.360567	0.240689	0.352809	0.402288	0.193726	0.2104	0.0921566	0.34632	0.360482	0.264208	0.195379	0.0980168	0.166801	0.2967	0.0766847	0.109663	0.213759	0.0693978	0.197285	0.284382	0.168789	-0.115593	0.0163198
cg39782903_TC21	Enhancer	chr3	Nbea	0.544407	0.371599	0.513494	0.528989	0.329621	0.402526	0.274629	0.464936	0.505836	0.372863	0.364575	0.222101	0.319764	0.38994	0.252944	0.28017	0.458077	0.217293	0.38802	0.437337	0.326575	-0.110763	0.0162652
cg32501181_TC21	Enhancer	chr14	Slc7a8	0.73725	0.600597	0.705863	0.693076	0.552519	0.504329	0.493641	0.713463	0.75845	0.560253	0.612528	0.543831	0.535625	0.627514	0.507698	0.47335	0.474657	0.554376	0.392454	0.63991	0.528228	-0.111681	0.016235
cg47366273_BC21	lincRNATSS;chr9:120260644;Gm47059;ENSMUST00000217104;134	chr9	Gm38642;Gm47059	0.819938	0.829833	0.777485	0.810374	0.75003	0.651753	0.688485	0.790033	0.843742	0.672261	0.701157	0.840755	0.649814	0.82951	0.65769	0.617472	0.557565	0.635084	0.548429	0.773519	0.670974	-0.102545	0.0162189
cg39975823_TC21	Enhancer	chr3	Dclk2	0.683837	0.662193	0.698314	0.632545	0.589423	0.589106	0.57639	0.620528	0.708149	0.476038	0.592789	0.676583	0.529186	0.705877	0.527695	0.467385	0.455793	0.587862	0.37352	0.640054	0.539273	-0.100781	0.016213
cg40482118_BC21	Enhancer	chr3	NA	0.816788	0.678532	0.79002	0.842763	0.620653	0.67334	0.548229	0.767878	0.766948	0.653171	0.666224	0.529707	0.640242	0.710221	0.569891	0.546205	0.665789	0.538278	0.65048	0.722794	0.617021	-0.105774	0.0161883
cg44678814_BC21	Enhancer	chr7	Igf1r	0.836769	0.83343	0.731623	0.812993	0.688035	0.527413	0.603197	0.778036	0.847155	0.511603	0.637709	0.889128	0.505532	0.835703	0.531896	0.334624	0.431548	0.46991	0.336502	0.73985	0.548416	-0.191434	0.0161734
cg37761806_BC21	EPIC;cg06325209	chr1	Ddr2	0.635326	0.724366	0.629087	0.653127	0.593265	0.51876	0.550299	0.650818	0.641021	0.509245	0.507051	0.737324	0.445991	0.677656	0.521035	0.404286	0.414285	0.465668	0.366058	0.621785	0.50486	-0.116926	0.0161483
cg48150626_TC21	NA	chrX	Bclaf3;Gm15190	0.803238	0.586286	0.755984	0.775739	0.546787	0.579141	0.537479	0.64298	0.684	0.58139	0.548891	0.493489	0.536406	0.618937	0.525142	0.590447	0.567232	0.521616	0.540754	0.656848	0.55243	-0.104418	0.0161427
cg30527463_TC11	Enhancer	chr12	NA	0.70521	0.534687	0.63186	0.68393	0.501942	0.587169	0.393955	0.623462	0.637486	0.512305	0.506839	0.440432	0.495716	0.563283	0.399234	0.396378	0.551632	0.433295	0.541101	0.588856	0.484021	-0.104834	0.0161283
cg42627848_TC11	PlacentaIntermed	chr5	Kctd10	0.578939	0.65499	0.575026	0.594235	0.527356	0.550004	0.497971	0.590473	0.670905	0.449613	0.486946	0.680385	0.454073	0.63391	0.460013	0.365764	0.439969	0.470402	0.363239	0.582211	0.480431	-0.10178	0.0161233
cg36251568_TC21	Enhancer	chr19	Pgm5	0.702524	0.815497	0.700693	0.702163	0.688434	0.63186	0.695895	0.737964	0.780211	0.55405	0.629037	0.833961	0.587291	0.763764	0.581279	0.44191	0.522897	0.609613	0.450893	0.717249	0.59747	-0.119779	0.0161181
cg44649035_BC21	EPIC;cg15451258	chr7	Tjp1	0.911017	0.826673	0.781829	0.87487	0.687367	0.712829	0.655778	0.847978	0.943338	0.634439	0.697757	0.835221	0.654675	0.908634	0.617442	0.522961	0.628925	0.583186	0.625642	0.804631	0.670888	-0.133743	0.0160909
cg33262464_BC11	lincRNATSS;chr15:38728516;Gm45924;ENSMUST00000226763;261	chr15	Gm45924	0.839657	0.855645	0.83525	0.850376	0.760192	0.707119	0.692467	0.840674	0.865551	0.670783	0.730179	0.862218	0.677027	0.865578	0.666535	0.55921	0.705231	0.650389	0.660357	0.805214	0.704751	-0.100464	0.0160552
cg36991851_TC21	Enhancer	chr1	NA	0.646784	0.690401	0.623508	0.695559	0.577069	0.509356	0.539174	0.642274	0.700203	0.510024	0.539013	0.707634	0.458643	0.701819	0.490759	0.369835	0.421945	0.475167	0.344159	0.624925	0.5019	-0.123026	0.0160513
cg41587993_TC21	Enhancer	chr4	Pla2g5	0.78376	0.697527	0.744478	0.761743	0.651793	0.691258	0.615605	0.739676	0.813254	0.54939	0.690609	0.696109	0.541979	0.719198	0.512524	0.369299	0.718626	0.566366	0.695026	0.722122	0.605913	-0.116209	0.0160318
cg30749795_TC21	Enhancer	chr12	NA	0.661167	0.652769	0.647435	0.575821	0.559676	0.575108	0.554283	0.597581	0.743865	0.480641	0.522318	0.710173	0.499759	0.658625	0.480709	0.384488	0.417601	0.553567	0.374481	0.618634	0.508236	-0.110398	0.0160176
cg43981345_TC21	Enhancer	chr6	NA	0.814369	0.810292	0.784771	0.770649	0.755862	0.694966	0.699891	0.797844	0.843605	0.630787	0.697324	0.845422	0.640698	0.849562	0.660002	0.567534	0.553657	0.696034	0.54226	0.774694	0.668328	-0.106366	0.0160051
cg37532546_TC11	GeneBody;Atp6v1g3;NM_177397;inside_[intron_between_exon_1_and_2];splice=0	chr1	Atp6v1g3	0.872856	0.876433	0.820606	0.85333	0.766339	0.69175	0.713621	0.874917	0.891468	0.676903	0.751525	0.876313	0.688767	0.865114	0.698303	0.569181	0.593369	0.722276	0.497024	0.817924	0.693877	-0.124047	0.0159672
cg13324647_TC21	EPIC;cg13324647	chr9	Lingo1	0.603879	0.424062	0.546944	0.586692	0.39737	0.454149	0.297787	0.531332	0.555126	0.44933	0.424133	0.268355	0.404703	0.472092	0.328749	0.343456	0.408196	0.32046	0.37724	0.488593	0.379671	-0.108922	0.0159622
cg42091460_TC11	TSS;chr5:43515761;C1qtnf7;ENSMUST00000144558;+9;1	chr5	C1qtnf7	0.936104	0.933306	0.846804	0.894071	0.700754	0.610988	0.678871	0.899057	0.978603	0.629135	0.623158	0.973718	0.529358	0.941791	0.645317	0.4773	0.500091	0.589351	0.37274	0.830951	0.628196	-0.202755	0.0159581
cg45367901_BC21	Enhancer	chr8	9530052E02Rik	0.758389	0.547366	0.745419	0.778273	0.517749	0.611121	0.474615	0.689104	0.713677	0.584838	0.562114	0.409623	0.544301	0.612629	0.452018	0.475421	0.616696	0.45027	0.551994	0.648413	0.52599	-0.122422	0.0159446
cg28532574_TC21	GeneBody;Eif4ebp2;NM_010124;inside_[intron_between_exon_1_and_2];splice=0	chr10	Eif4ebp2	0.854713	0.697837	0.85114	0.857122	0.657768	0.679839	0.600969	0.843618	0.819903	0.686648	0.70554	0.553672	0.682015	0.714888	0.631006	0.645175	0.681269	0.662957	0.601365	0.762545	0.656453	-0.106092	0.0159312
cg40594173_TC21	Enhancer	chr4	NA	0.694915	0.828324	0.757319	0.696927	0.729821	0.647131	0.744397	0.782086	0.833288	0.577649	0.67882	0.901261	0.551205	0.746648	0.643204	0.494239	0.495491	0.584481	0.403084	0.746023	0.607608	-0.138415	0.0159141
cg34544018_TC11	lincRNATSS;chr16:95916757;1600002D24Rik;ENSMUST00000233116;268	chr16	1600002D24Rik	0.785612	0.768133	0.712031	0.748717	0.616063	0.56535	0.600853	0.73861	0.760055	0.573706	0.591884	0.783118	0.538386	0.742907	0.581507	0.495717	0.526243	0.563877	0.442644	0.699492	0.583999	-0.115493	0.0159084
cg34072393_TC11	Enhancer	chr16	Xxylt1	0.721784	0.605937	0.678449	0.705631	0.535517	0.536606	0.407848	0.651814	0.656464	0.526955	0.574824	0.525098	0.481429	0.59358	0.435898	0.460119	0.463085	0.534907	0.453012	0.611117	0.504891	-0.106226	0.0159007
cg37072093_TC21	Enhancer	chr1	NA	0.670741	0.626144	0.609922	0.638087	0.509232	0.442337	0.459845	0.616957	0.624016	0.432434	0.471368	0.703031	0.39004	0.628829	0.430422	0.316278	0.378661	0.384256	0.308399	0.577476	0.444372	-0.133104	0.0158968
cg46821885_TC21	Adenoma	chr9	Thsd4	0.657213	0.415743	0.61875	0.613434	0.428222	0.510644	0.384031	0.575746	0.625177	0.468915	0.430419	0.317842	0.435073	0.46775	0.363566	0.456017	0.501744	0.313793	0.4843	0.536551	0.423942	-0.112609	0.0158895
cg47345894_BC21	Enhancer	chr9	Gm2415;Itga9	0.673603	0.692423	0.62695	0.649304	0.587807	0.523553	0.57411	0.645766	0.702459	0.504859	0.517511	0.735845	0.442571	0.697496	0.537671	0.378051	0.376252	0.482184	0.29172	0.630664	0.496416	-0.134248	0.0158794
cg41186967_BC11	VMR;chr4:100042179-100042360	chr4	NA	0.837011	0.839484	0.800273	0.806946	0.73004	0.642491	0.714517	0.836678	0.828797	0.669268	0.68958	0.841608	0.615573	0.818485	0.709928	0.578237	0.612776	0.702454	0.543594	0.781804	0.67815	-0.103654	0.0158599
cg32266963_BC21	EnhancerVista;chr14:23486013-23486602	chr14	Kcnma1	0.805633	0.784265	0.781833	0.802174	0.721983	0.655856	0.638545	0.848386	0.846243	0.638738	0.639857	0.792876	0.672003	0.815119	0.67496	0.573339	0.524107	0.689154	0.441794	0.764991	0.646195	-0.118796	0.0158566
cg31486097_BC21	TSS;chr13:41487292;Nedd9;ENSMUST00000021794;+226;2	chr13	Gm32401;Nedd9	0.695661	0.73011	0.686326	0.676119	0.677873	0.56903	0.626314	0.68449	0.743124	0.571978	0.542488	0.786713	0.541298	0.716704	0.595032	0.500905	0.463852	0.529871	0.387649	0.676561	0.563649	-0.112912	0.0158493
cg44151864_TC21	Enhancer	chr6	NA	0.724423	0.720442	0.675519	0.710246	0.632792	0.566235	0.596363	0.721039	0.753735	0.547574	0.591876	0.769124	0.527862	0.719041	0.558147	0.43689	0.528897	0.575006	0.460561	0.677866	0.571498	-0.106368	0.015821
cg32360278_TC21	Enhancer	chr14	NA	0.725045	0.729038	0.659605	0.725299	0.630107	0.533959	0.58799	0.703279	0.696925	0.555533	0.562908	0.723968	0.536826	0.748437	0.559833	0.442474	0.50174	0.493923	0.434285	0.665694	0.555993	-0.109701	0.0158154
cg47562197_BC21	NA	chrX	Rhox8	0.870098	0.845849	0.823506	0.855071	0.785453	0.804265	0.643522	0.703507	0.703558	0.696862	0.767811	0.807504	0.689857	0.797448	0.569384	0.536145	0.669349	0.547067	0.620379	0.781648	0.670181	-0.111467	0.0157862
cg47805035_BC11	NA	chrX	Il1rapl1	0.481902	0.473751	0.498559	0.480123	0.511685	0.40802	0.554594	0.586551	0.584909	0.413634	0.3096	0.244732	0.2343	0.30668	0.507535	0.527607	0.423702	0.398932	0.565908	0.508899	0.393263	-0.115636	0.0157788
cg33412840_TC21	Enhancer	chr15	NA	0.917502	0.902957	0.862836	0.878549	0.793539	0.751614	0.784112	0.89284	0.905909	0.739181	0.811241	0.926294	0.698229	0.903937	0.732668	0.620216	0.667432	0.745815	0.65952	0.854429	0.750453	-0.103975	0.0157734
cg33987551_BC21	lincRNATSS;chr16:20803385;4833419O12Rik;ENSMUST00000231314;107	chr16	4833419O12Rik	0.817986	0.866009	0.789769	0.838595	0.690929	0.685163	0.663264	0.810356	0.825099	0.636341	0.681193	0.836004	0.634635	0.848305	0.647145	0.529653	0.646987	0.612315	0.599124	0.776352	0.66717	-0.109182	0.0157143
cg31594932_BO11	Random	chr13	NA	0.687053	0.633245	0.655314	0.630019	0.520747	0.536084	0.485429	0.609061	0.708809	0.488432	0.545869	0.631824	0.512508	0.645281	0.50351	0.400758	0.438308	0.513622	0.379415	0.607307	0.505953	-0.101354	0.0157097
cg43970880_TC21	Enhancer	chr6	NA	0.919865	0.874673	0.849233	0.847354	0.788414	0.655853	0.713361	0.849569	0.892437	0.674399	0.689363	0.896667	0.608683	0.912188	0.702201	0.587239	0.52911	0.688517	0.474128	0.821196	0.67625	-0.144946	0.0156773
cg44655402_TC21	Enhancer	chr7	Pcsk6	0.477163	0.373139	0.501708	0.519446	0.318494	0.379706	0.239132	0.511102	0.465852	0.408024	0.311615	0.200056	0.309347	0.386899	0.259867	0.284642	0.384604	0.235573	0.34551	0.420638	0.312614	-0.108024	0.0156239
cg48105525_TC21	NA	chrX	Itih5l-ps	0.874688	0.693557	0.859114	0.891166	0.642844	0.680183	0.662136	0.801145	0.860377	0.663745	0.658125	0.593951	0.610958	0.756649	0.628327	0.641732	0.745421	0.645962	0.712972	0.773912	0.665784	-0.108128	0.0156231
cg42634696_TC21	EPIC;cg09396130	chr5	Git2	0.791709	0.79777	0.740792	0.806475	0.699468	0.616295	0.665319	0.767136	0.804202	0.637893	0.642318	0.817824	0.609981	0.798685	0.602526	0.527038	0.604677	0.602349	0.586342	0.743241	0.642963	-0.100277	0.0156156
cg40150954_TC21	Enhancer	chr3	Adora3;Tmigd3	0.61461	0.647706	0.581902	0.637576	0.546047	0.492784	0.518365	0.60777	0.630469	0.509091	0.486974	0.650287	0.442524	0.66624	0.479911	0.366351	0.418931	0.439989	0.362073	0.586359	0.482237	-0.104122	0.015603
cg37586813_TC11	PMDsoloWCGW	chr1	NA	0.799311	0.739515	0.764887	0.777365	0.601625	0.673749	0.589676	0.801591	0.803875	0.571845	0.68358	0.746428	0.629577	0.77889	0.554489	0.4186	0.555429	0.606396	0.555585	0.727955	0.610082	-0.117873	0.0156
cg38642866_TC21	TSS;chr2:85776585;Olfr1014;ENSMUST00000076250;-1424;2	chr2	Olfr1014	0.8584	0.850184	0.83735	0.834027	0.760571	0.691019	0.756596	0.857271	0.869958	0.696816	0.752401	0.868068	0.683429	0.858854	0.700413	0.629863	0.562944	0.712302	0.48501	0.812819	0.69501	-0.117809	0.0155999
cg46722327_TC21	Enhancer	chr9	NA	0.439391	0.394698	0.454826	0.433525	0.380331	0.367333	0.394719	0.4494	0.392241	0.377767	0.339266	0.364619	0.34918	0.36451	0.389697	0.388516	0.0779219	0.134665	0.276403	0.411829	0.306254	-0.105575	0.015597
cg30283983_TC21	EPIC;cg21692086	chr11	Cep131	0.739823	0.61115	0.694452	0.76024	0.52244	0.561372	0.427592	0.648559	0.739324	0.567393	0.534197	0.520102	0.503118	0.658808	0.415904	0.409044	0.547097	0.413759	0.524048	0.633883	0.509347	-0.124536	0.015592
cg33596761_TC21	Enhancer	chr15	NA	0.677155	0.440334	0.660519	0.534487	0.470238	0.519913	0.414965	0.497885	0.634329	0.460921	0.454369	0.37019	0.439484	0.47918	0.375277	0.403691	0.480829	0.414689	0.50242	0.538869	0.438105	-0.100764	0.0155653
cg39579533_TC21	Enhancer	chr3	NA	0.775812	0.787754	0.719579	0.757803	0.685258	0.631967	0.681144	0.761341	0.781689	0.604867	0.669276	0.805995	0.575547	0.788735	0.62117	0.505201	0.525293	0.64394	0.471312	0.731372	0.621134	-0.110238	0.0155574
cg39296464_TC21	Enhancer	chr2	NA	0.856819	0.852905	0.78933	0.865061	0.724468	0.728275	0.680276	0.772641	0.856551	0.659314	0.680073	0.813747	0.647789	0.875562	0.613608	0.522147	0.727885	0.545802	0.699034	0.791814	0.678496	-0.113318	0.0155063
cg36940719_TC21	Enhancer	chr1	A130048G24Rik;Ankrd44	0.666018	0.698608	0.640741	0.664786	0.596599	0.543717	0.557251	0.615398	0.677012	0.509586	0.545419	0.721085	0.477241	0.695202	0.528914	0.399831	0.418534	0.478057	0.363898	0.628903	0.513777	-0.115127	0.0154983
cg38375774_BC21	Enhancer	chr2	NA	0.897565	0.484966	0.819431	0.829071	0.489284	0.63246	0.513562	0.834626	0.790588	0.654032	0.552781	0.406742	0.496917	0.586985	0.529658	0.55218	0.503175	0.537532	0.426833	0.699062	0.524684	-0.174378	0.0154583
cg30872466_BC21	Enhancer	chr12	NA	0.727882	0.771313	0.756634	0.721016	0.626557	0.59126	0.624375	0.710299	0.791583	0.57	0.602715	0.727428	0.583837	0.749342	0.629049	0.542658	0.520332	0.627605	0.407614	0.702324	0.596058	-0.106266	0.0154266
cg47749086_TC21	NA	chrX	F8	0.915004	0.923266	0.889161	0.919403	0.915666	0.917411	0.718685	0.762242	0.757546	0.788243	0.872004	0.846673	0.856361	0.809918	0.649314	0.6242	0.628984	0.653976	0.691334	0.857598	0.742101	-0.115498	0.0154207
cg35875755_TC21	EnhancerVista;chr18:68909329-68911841	chr18	4930546C10Rik	0.784821	0.820533	0.715881	0.720109	0.714109	0.612435	0.662546	0.744499	0.797972	0.547582	0.65386	0.863823	0.528495	0.782046	0.591675	0.456025	0.464378	0.549112	0.316631	0.730323	0.575363	-0.15496	0.0154041
cg31993250_BC21	Adenoma	chr13	Pik3r1	0.79782	0.780567	0.758051	0.727498	0.706137	0.637724	0.679361	0.790721	0.86133	0.567257	0.664615	0.86781	0.5714	0.797655	0.598041	0.420357	0.511739	0.640124	0.425436	0.748801	0.606443	-0.142357	0.0153918
cg29711996_BC21	Enhancer	chr11	NA	0.708102	0.756186	0.712944	0.696176	0.66433	0.577962	0.638899	0.693107	0.759107	0.583093	0.555235	0.78865	0.540636	0.735556	0.602135	0.509368	0.458928	0.578257	0.416145	0.689646	0.5768	-0.112846	0.01539
cg30960113_TC21	Enhancer	chr12	Ston2	0.725254	0.724218	0.690983	0.681242	0.650722	0.574383	0.630051	0.68248	0.737183	0.554794	0.582352	0.769445	0.536167	0.741429	0.578369	0.476974	0.499001	0.545993	0.468116	0.677391	0.575264	-0.102127	0.0153747
cg39271891_TC11	lincRNATSS;chr2:166190862;Gm11466;ENSMUST00000148017;147	chr2	Gm11466	0.809201	0.767046	0.77793	0.808304	0.64097	0.642389	0.594886	0.801617	0.818488	0.62401	0.671468	0.729351	0.64613	0.75894	0.593783	0.506468	0.648396	0.620801	0.592519	0.740092	0.639187	-0.100906	0.015365
cg36778161_TC21	GeneBody;Rab23;NM_008999;inside_[intron_between_exon_3_and_4];splice=0	chr1	Rab23	0.790915	0.794247	0.780038	0.759968	0.696565	0.612758	0.665848	0.753886	0.80437	0.630514	0.628074	0.841135	0.586583	0.785433	0.616303	0.568982	0.570058	0.594385	0.494245	0.739844	0.631571	-0.108273	0.0153574
cg45474546_BC21	EPIC;cg25927227,Enhancer	chr8	Sfrp1	0.708813	0.734342	0.682791	0.692283	0.585497	0.487502	0.552439	0.667241	0.781477	0.503143	0.546525	0.744152	0.47204	0.733713	0.49586	0.367445	0.413979	0.482606	0.320825	0.654709	0.508029	-0.146681	0.015355
cg31038527_BC21	Adenoma	chr12	Itpk1	0.67155	0.646699	0.615123	0.657642	0.559542	0.488683	0.527654	0.630855	0.662028	0.50207	0.522813	0.687017	0.4578	0.666543	0.496116	0.390043	0.431452	0.445837	0.401474	0.606642	0.500116	-0.106525	0.01535
cg42641641_TC11	Enhancer	chr5	Mlec	0.745833	0.732461	0.698698	0.752371	0.586508	0.541312	0.433222	0.741876	0.825604	0.522876	0.525836	0.741656	0.463352	0.777929	0.419824	0.370411	0.418246	0.465033	0.249824	0.673098	0.495499	-0.1776	0.0153361
cg31669654_TC21	Random	chr13	Klhl3	0.851529	0.835742	0.815326	0.808484	0.708141	0.64064	0.671044	0.802712	0.877015	0.668513	0.69891	0.833135	0.630858	0.83508	0.637065	0.577266	0.586716	0.640578	0.543738	0.778959	0.665186	-0.113773	0.0153259
cg47825982_BC21	NA	chrX	NA	0.643648	0.617511	0.680142	0.614178	0.601365	0.600629	0.42887	0.422099	0.490558	0.531683	0.599245	0.554781	0.448201	0.49591	0.355794	0.324162	0.362775	0.421799	0.409472	0.566556	0.450382	-0.116173	0.0152926
cg30376961_TC21	Enhancer	chr12	NA	0.794152	0.808024	0.761997	0.781119	0.658109	0.578153	0.618373	0.76571	0.820612	0.588664	0.594655	0.828621	0.560949	0.813813	0.597974	0.494919	0.500093	0.517597	0.436181	0.731806	0.593347	-0.138459	0.0152925
cg35446187_BC21	Random	chr18	NA	0.735447	0.772489	0.672008	0.72938	0.64611	0.601823	0.621753	0.728453	0.702146	0.595445	0.572779	0.731509	0.582181	0.774825	0.601674	0.487253	0.52039	0.568559	0.46129	0.689957	0.58959	-0.100366	0.0152737
cg43732934_BC21	Adenoma	chr6	NA	0.804723	0.805661	0.75749	0.752	0.679142	0.654092	0.665629	0.800101	0.85919	0.605139	0.696669	0.859606	0.577806	0.791371	0.58222	0.465293	0.504151	0.629567	0.383026	0.753114	0.609485	-0.143629	0.0152611
cg31089458_TC21	Enhancer	chr12	NA	0.847431	0.858725	0.855212	0.876868	0.81974	0.71031	0.763832	0.877701	0.877913	0.718856	0.7762	0.878145	0.676991	0.880293	0.771105	0.647773	0.626956	0.7035	0.515814	0.83197	0.719563	-0.112407	0.0152309
cg36009577_TC11	VMR;chr18:82546820-82547010	chr18	Mbp	0.779988	0.824974	0.722367	0.775717	0.652592	0.541981	0.619201	0.764941	0.825663	0.527641	0.566476	0.854323	0.475018	0.822361	0.571357	0.393787	0.4068	0.524825	0.290397	0.723047	0.543299	-0.179748	0.0152272
cg47345883_TC21	Enhancer	chr9	Gm2415;Itga9	0.626516	0.625828	0.573706	0.558752	0.523449	0.485302	0.54426	0.567508	0.627896	0.418896	0.459688	0.662136	0.404454	0.647249	0.469825	0.363622	0.341356	0.453026	0.255128	0.570357	0.447538	-0.122819	0.0151993
cg41527953_BC21	Enhancer	chr4	Ldlrap1	0.602508	0.434297	0.601745	0.601224	0.396202	0.416475	0.290383	0.56011	0.602614	0.467378	0.391339	0.325622	0.360531	0.511183	0.301813	0.366798	0.372928	0.316668	0.334871	0.500618	0.374913	-0.125704	0.0151921
cg30361596_BC21	Adenoma	chr12	NA	0.795213	0.8268	0.762091	0.752611	0.699294	0.600106	0.68074	0.812908	0.898009	0.589928	0.659817	0.844444	0.55737	0.828843	0.615745	0.480163	0.441492	0.63754	0.371161	0.758641	0.60265	-0.155991	0.0151712
cg32632048_TO21	Random	chr14	NA	0.639219	0.439391	0.628607	0.620922	0.440994	0.503232	0.377025	0.611632	0.619581	0.533995	0.411009	0.243472	0.409135	0.447314	0.411624	0.507129	0.480839	0.382631	0.434405	0.542289	0.426155	-0.116134	0.0151691
cg45159836_TC11	EnhancerVista;chr7:130059548-130061335	chr7	NA	0.786961	0.774058	0.718823	0.743966	0.702928	0.671567	0.712688	0.758003	0.777715	0.610094	0.663281	0.827415	0.630198	0.765836	0.644375	0.488169	0.449162	0.594635	0.352493	0.738523	0.602566	-0.135957	0.0151605
cg43705210_BC11	TSS;chr6:91904232;4930590J08Rik;ENSMUST00000205686;-94;2	chr6	4930590J08Rik	0.689889	0.540527	0.656844	0.687361	0.496485	0.586154	0.417166	0.626865	0.668331	0.531826	0.519487	0.430107	0.512693	0.567327	0.40758	0.417677	0.560865	0.428907	0.548902	0.596625	0.492537	-0.104087	0.01516
cg43271080_TC21	lincRNATSS;chr6:31372895;Gm13844;ENSMUST00000134541;58	chr6	Gm13844;Mkln1os	0.581662	0.624726	0.555275	0.572914	0.521385	0.433892	0.499254	0.571503	0.611936	0.45088	0.4486	0.635461	0.412587	0.590377	0.466154	0.358867	0.303818	0.428656	0.22636	0.552505	0.432176	-0.120329	0.015148
cg45750598_TC21	Enhancer	chr8	1700001D01Rik;Sh3rf1	0.732253	0.80332	0.692137	0.765139	0.630078	0.49938	0.592185	0.76594	0.780353	0.540934	0.5604	0.802748	0.458195	0.758191	0.566163	0.431254	0.357881	0.517433	0.272904	0.695643	0.52661	-0.169032	0.0151425
cg28389224_TC21	Enhancer	chr10	Ccdc162	0.701477	0.717096	0.676732	0.713908	0.586451	0.550457	0.575601	0.681997	0.722137	0.537766	0.540692	0.748308	0.487621	0.729897	0.555935	0.421799	0.456742	0.508055	0.385109	0.658429	0.537192	-0.121236	0.0151398
cg30107394_TC11	GeneBody;Strada;NM_001252449;inside_[intron_between_exon_2_and_3];splice=0	chr11	Strada	0.690347	0.700126	0.675734	0.675245	0.691303	0.543971	0.655444	0.690675	0.70531	0.580753	0.579871	0.751604	0.520234	0.706492	0.542816	0.534962	0.439107	0.575423	0.367541	0.669795	0.55988	-0.109915	0.0151372
cg38378726_TC21	Enhancer	chr2	NA	0.771235	0.778138	0.747489	0.752577	0.686687	0.662971	0.667481	0.729841	0.790411	0.58809	0.669986	0.806933	0.620429	0.785812	0.604956	0.463883	0.627893	0.58938	0.520226	0.73187	0.627759	-0.104111	0.015105
cg29830930_BC21	Enhancer	chr11	Asic2	0.802424	0.816325	0.797787	0.784764	0.803315	0.699407	0.754994	0.797698	0.818369	0.688664	0.677797	0.828442	0.612255	0.826667	0.716069	0.674945	0.521287	0.701397	0.424545	0.78612	0.667207	-0.118913	0.0151019
cg32264754_BC21	Enhancer	chr14	NA	0.849611	0.861763	0.810932	0.857636	0.738618	0.773473	0.681461	0.782628	0.870603	0.661212	0.739195	0.7894	0.707353	0.838965	0.67186	0.513102	0.781869	0.597578	0.712443	0.80297	0.701298	-0.101672	0.0150937
cg41527951_BC21	Enhancer	chr4	Ldlrap1	0.54633	0.427443	0.570589	0.550703	0.399431	0.404455	0.298023	0.51852	0.570113	0.465824	0.38738	0.322234	0.337527	0.467186	0.321902	0.384733	0.375096	0.327007	0.337481	0.476178	0.372637	-0.103541	0.0150826
cg41122120_BC21	EnhancerVista;chr4:89439184-89446556	chr4	Gm12610	0.767833	0.791038	0.71427	0.770555	0.627284	0.630031	0.632261	0.782286	0.789429	0.508808	0.662974	0.817885	0.58023	0.756092	0.518288	0.385662	0.563665	0.566378	0.594798	0.722776	0.595478	-0.127298	0.0150797
cg32513694_BC21	GeneBody;Rabggta;NM_019519;inside_[cds_in_exon_15];splice=0	chr14	Rabggta	0.844513	0.822348	0.834994	0.826731	0.740583	0.694236	0.660427	0.834256	0.869574	0.71602	0.676357	0.85251	0.616862	0.870137	0.65067	0.627706	0.587218	0.620122	0.49565	0.791962	0.671325	-0.120637	0.015058
cg40616743_TC11	Enhancer	chr4	Cdh17	0.75778	0.775481	0.703115	0.774133	0.697989	0.525175	0.635362	0.755977	0.796777	0.584718	0.652415	0.796172	0.499463	0.741804	0.577202	0.467683	0.524365	0.548331	0.319066	0.713532	0.571122	-0.14241	0.015056
cg32237503_TC21	Enhancer	chr14	Saysd1	0.779406	0.79458	0.718172	0.762544	0.654905	0.585658	0.641368	0.736315	0.801946	0.559854	0.648918	0.813743	0.51517	0.769974	0.590154	0.472416	0.483272	0.590408	0.356961	0.719433	0.580087	-0.139346	0.0150229
cg33914301_BC21	Enhancer	chr16	Snx29	0.760313	0.773548	0.72206	0.794803	0.684009	0.616959	0.665549	0.758683	0.766508	0.606703	0.616793	0.802193	0.605664	0.80306	0.604378	0.496359	0.57131	0.585629	0.465986	0.726937	0.615808	-0.111129	0.0150132
cg29807179_BC21	Enhancer	chr11	NA	0.488163	0.467125	0.463729	0.470063	0.445133	0.352824	0.377727	0.470244	0.488176	0.342253	0.403401	0.493726	0.348762	0.500228	0.351434	0.245579	0.234737	0.346018	0.20094	0.44702	0.346708	-0.100313	0.0150086
cg31717611_TC21	Enhancer	chr13	Aopep	0.543558	0.295518	0.470906	0.496455	0.301539	0.331531	0.216781	0.495512	0.492422	0.32668	0.330987	0.230251	0.229081	0.367226	0.230992	0.261314	0.308167	0.288196	0.24747	0.404914	0.282036	-0.122877	0.0149893
cg41473044_BC21	EPIC;cg13479146	chr4	Pum1;Snord85	0.826422	0.795759	0.792621	0.815803	0.75996	0.716728	0.699805	0.825964	0.844652	0.694912	0.700693	0.856218	0.702934	0.839599	0.635054	0.58199	0.595929	0.69599	0.560523	0.786413	0.686384	-0.100028	0.0149831
cg44948727_TC21	TSS;chr7:105028459;Olfr675;ENSMUST00000214318-ENSMUST00000215899;+454;2	chr7	Olfr675	0.794572	0.835448	0.786523	0.817737	0.736068	0.67998	0.725694	0.818536	0.832844	0.682581	0.661208	0.869883	0.619662	0.825478	0.706428	0.605681	0.512392	0.61748	0.433767	0.780823	0.653456	-0.127366	0.0149638
cg29581727_BC21	GeneBody;Galnt10;NM_134189;inside_[intron_between_exon_1_and_2];splice=0	chr11	Galnt10	0.687973	0.788979	0.693848	0.650233	0.664109	0.583808	0.645015	0.666649	0.714121	0.525909	0.575131	0.806661	0.491941	0.716496	0.584903	0.414998	0.432704	0.519717	0.330818	0.677193	0.539928	-0.137265	0.0149603
cg47562723_BC21	NA	chrX	NA	0.934843	0.913578	0.865141	0.873069	0.866219	0.855386	0.757197	0.729192	0.720551	0.815765	0.776472	0.823066	0.736274	0.867585	0.716224	0.680334	0.652148	0.622229	0.630901	0.83502	0.7321	-0.10292	0.0149463
cg36800495_BC21	lincRNATSS;chr1:35986373;Gm37146;ENSMUST00000192572;292	chr1	Gm37146	0.776392	0.796305	0.735447	0.710933	0.725615	0.629899	0.68465	0.740548	0.790588	0.588323	0.633838	0.825447	0.541537	0.781768	0.649691	0.537641	0.431224	0.591753	0.348593	0.732264	0.592981	-0.139282	0.0149459
cg41025658_TC11	TSS;chr4:73950844;2310002L09Rik;ENSMUST00000095023;+180;1,TSS;chr4:73950845;2310002L09Rik;ENSMUST00000030101;+181;1	chr4	2310002L09Rik	0.823399	0.834301	0.816899	0.845194	0.703044	0.608033	0.638162	0.825781	0.846832	0.621486	0.655502	0.807866	0.631997	0.83794	0.631494	0.506151	0.658417	0.573078	0.550514	0.771294	0.647445	-0.123849	0.0149117
cg38601345_TC21	Enhancer	chr2	NA	0.755639	0.76002	0.728691	0.71069	0.643645	0.650073	0.635391	0.733734	0.809196	0.545415	0.648799	0.80024	0.550756	0.795746	0.581477	0.424869	0.479994	0.577538	0.42914	0.71412	0.583398	-0.130722	0.0148708
cg39812148_BC21	Enhancer	chr3	Mbnl1	0.804812	0.882974	0.779721	0.821012	0.746608	0.715582	0.744108	0.832144	0.86268	0.671245	0.726096	0.881312	0.661037	0.829251	0.672032	0.566885	0.607577	0.741103	0.531291	0.798849	0.688783	-0.110066	0.0148531
cg29953755_BC11	Random	chr11	Mycbpap	0.900031	0.920385	0.848011	0.882582	0.784336	0.70028	0.725345	0.87018	0.923743	0.696388	0.736281	0.910391	0.671872	0.903463	0.687845	0.596492	0.676033	0.699284	0.651007	0.839433	0.722906	-0.116527	0.0148367
cg35122232_BC11	Enhancer	chr17	Rab31	0.930881	0.888463	0.825879	0.868336	0.775925	0.850645	0.756299	0.894934	0.902761	0.61508	0.74509	0.939432	0.74099	0.930341	0.642371	0.461069	0.663857	0.743775	0.672479	0.854903	0.715448	-0.139454	0.0148342
cg39271895_TC21	lincRNATSS;chr2:166190862;Gm11466;ENSMUST00000148017;103	chr2	Gm11466	0.781589	0.654414	0.714658	0.745555	0.554993	0.609632	0.497709	0.659866	0.742096	0.567595	0.559643	0.569211	0.557825	0.728664	0.482432	0.469042	0.588215	0.524344	0.49867	0.662279	0.554564	-0.107715	0.0148341
cg45129612_TC11	TSS;chr7:127211607;Mylpf;ENSMUST00000032910;+56;2	chr7	Mylpf	0.940574	0.839303	0.92015	0.916895	0.784702	0.771068	0.683606	0.838454	0.922014	0.786651	0.751725	0.818381	0.731987	0.895454	0.700482	0.674246	0.72066	0.716114	0.655694	0.846307	0.74514	-0.101168	0.0148159
cg31602702_BC21	Enhancer	chr13	NA	0.622514	0.652143	0.609284	0.64329	0.551766	0.492388	0.541261	0.625484	0.654026	0.487456	0.506164	0.687982	0.452952	0.650375	0.498711	0.404458	0.41276	0.47957	0.358342	0.599128	0.493877	-0.105251	0.0148144
cg47090354_TC21	Enhancer	chr9	Plod2	0.753507	0.8018	0.710485	0.737668	0.677888	0.604843	0.642749	0.728019	0.775737	0.620554	0.617408	0.781228	0.575619	0.784631	0.610293	0.497623	0.509552	0.571745	0.453987	0.714744	0.602264	-0.11248	0.0148034
cg40195428_TC21	PMDsoloWCGW	chr3	NA	0.778249	0.771835	0.727715	0.774667	0.678571	0.547833	0.653263	0.776019	0.832979	0.564102	0.604572	0.828731	0.55392	0.759286	0.599038	0.445153	0.385786	0.585856	0.247795	0.726792	0.557424	-0.169368	0.0147967
cg38456196_BC21	TSS;chr2:62573559;Fap;ENSMUST00000173745;+78;1	chr2	Fap	0.91652	0.916229	0.867912	0.900586	0.810198	0.776758	0.774679	0.918437	0.920978	0.727096	0.81178	0.914088	0.744791	0.906805	0.744275	0.595028	0.751325	0.783592	0.672597	0.866922	0.765138	-0.101784	0.0147913
cg31606284_BC11	Enhancer	chr13	NA	0.877517	0.863375	0.850009	0.826652	0.70798	0.772345	0.693083	0.791996	0.924507	0.630859	0.710063	0.870009	0.683444	0.875777	0.663537	0.532427	0.60387	0.742626	0.488089	0.81194	0.68007	-0.13187	0.0147706
cg46868302_BC21	Enhancer	chr9	Map2k1	0.786316	0.809447	0.769732	0.79616	0.665882	0.631805	0.656921	0.777433	0.842672	0.611995	0.65738	0.820595	0.590641	0.81111	0.643593	0.491368	0.543546	0.611886	0.503732	0.748485	0.628585	-0.119901	0.0147586
cg43058879_TC21	GeneBody;Uspl1;NM_001115150;inside_[intron_between_exon_5_and_6];splice=0	chr5	Uspl1	0.722446	0.776917	0.708852	0.738626	0.679395	0.550947	0.634379	0.753817	0.758142	0.612696	0.596748	0.771157	0.540123	0.757862	0.588634	0.524062	0.471374	0.558294	0.379556	0.702613	0.58005	-0.122563	0.0147528
cg34220867_TC21	Enhancer	chr16	Cd47	0.830411	0.581741	0.774362	0.808074	0.496461	0.576656	0.376503	0.71506	0.837389	0.552894	0.53381	0.437344	0.47705	0.645671	0.344754	0.394168	0.58561	0.376136	0.532743	0.666295	0.488018	-0.178277	0.0147314
cg37226212_TC21	Enhancer	chr1	Lrrfip1	0.758929	0.62075	0.756925	0.760212	0.601273	0.64257	0.495942	0.688402	0.825695	0.578866	0.620241	0.575493	0.584783	0.703996	0.42719	0.471183	0.627566	0.550304	0.523415	0.683411	0.566304	-0.117107	0.0147265
cg45989070_BC21	Adenoma	chr8	Chd9	0.786091	0.79672	0.767326	0.784041	0.659974	0.731687	0.635658	0.726607	0.834658	0.586545	0.713002	0.776914	0.637941	0.785616	0.560949	0.504955	0.625088	0.700453	0.54997	0.746973	0.644143	-0.10283	0.0147241
cg38533765_TC21	TSS;chr2:72297900;Map3k20;ENSMUST00000144111;+47;1	chr2	Map3k20	0.637626	0.643107	0.6166	0.615455	0.53489	0.43864	0.502057	0.636102	0.658865	0.450768	0.466744	0.676231	0.412937	0.684815	0.44314	0.321968	0.359362	0.395984	0.278699	0.587038	0.449065	-0.137973	0.0147126
cg39361908_TC21	Enhancer	chr2	NA	0.588539	0.406355	0.577972	0.552978	0.430693	0.391266	0.354908	0.568663	0.551431	0.429979	0.35248	0.236773	0.412205	0.345331	0.32597	0.408154	0.4543	0.297675	0.530337	0.491423	0.37932	-0.112102	0.0147086
cg44045470_TC21	Enhancer	chr6	NA	0.863591	0.738899	0.720991	0.780123	0.608127	0.625261	0.587013	0.780986	0.821944	0.54595	0.686043	0.751177	0.544986	0.707559	0.506664	0.406153	0.663959	0.551055	0.615335	0.725215	0.597888	-0.127327	0.0146881
cg41678785_TC21	Enhancer	chr4	NA	0.892421	0.903109	0.800973	0.75698	0.770973	0.834971	0.755297	0.820132	0.906802	0.59842	0.804922	0.921078	0.727007	0.802427	0.67395	0.534387	0.60773	0.772753	0.517238	0.826851	0.695991	-0.13086	0.014592
cg35693563_BC21	Enhancer	chr18	Gm5095	0.780658	0.783812	0.738585	0.762439	0.679079	0.614205	0.673692	0.768193	0.787928	0.59761	0.640433	0.82265	0.579282	0.806649	0.609522	0.485089	0.515279	0.581041	0.458069	0.732066	0.609562	-0.122503	0.0145699
cg40332945_TC21	lincRNATSS;chr3:130874073;Gm43351;ENSMUST00000198737;138	chr3	2010110G14Rik;Gm43351	0.674632	0.685461	0.613228	0.634751	0.573426	0.452987	0.544886	0.640537	0.667214	0.467499	0.470114	0.711179	0.422976	0.685844	0.508216	0.36497	0.36105	0.426983	0.26154	0.60968	0.468037	-0.141643	0.0145695
cg48180765_TC21	NA	chrX	Asb9	0.807801	0.811218	0.771036	0.810999	0.672316	0.586909	0.69239	0.774805	0.773321	0.599998	0.59754	0.787647	0.514339	0.814746	0.658207	0.622431	0.594214	0.627927	0.527868	0.744533	0.634492	-0.110041	0.0145512
cg34380400_BC11	Enhancer	chr16	Gm45029	0.704115	0.740242	0.674282	0.695384	0.607097	0.550921	0.602867	0.670683	0.73531	0.518622	0.576204	0.766125	0.516641	0.721481	0.540855	0.42465	0.421899	0.494357	0.313144	0.664545	0.529398	-0.135147	0.0145313
cg47618639_BC21	NA	chrX	Gm14697	0.713045	0.694984	0.692555	0.721037	0.628277	0.645193	0.448753	0.501781	0.515979	0.543423	0.572808	0.594227	0.565204	0.584233	0.404476	0.393543	0.44658	0.420925	0.478507	0.617956	0.500393	-0.117563	0.0144787
cg28157178_TC21	Enhancer	chr10	4930553I21Rik;Sash1	0.938113	0.908597	0.855272	0.917386	0.766648	0.758634	0.716726	0.859708	0.940856	0.676863	0.742672	0.937062	0.687849	0.909866	0.670495	0.555404	0.699912	0.656837	0.714224	0.851327	0.725118	-0.126208	0.0144744
cg34941061_BC21	Enhancer	chr17	Runx2	0.753242	0.758307	0.729581	0.704719	0.632357	0.591765	0.625522	0.720824	0.759045	0.559084	0.630997	0.783689	0.547526	0.747073	0.556773	0.504435	0.450944	0.574154	0.382989	0.697262	0.573766	-0.123496	0.0144681
cg30205929_TC21	Enhancer	chr11	Rab37	0.75095	0.768097	0.675112	0.757343	0.646755	0.555328	0.620648	0.738822	0.732153	0.56923	0.552772	0.800491	0.523957	0.763786	0.58309	0.466316	0.469484	0.498143	0.436255	0.693912	0.566352	-0.12756	0.0144552
cg42909271_BC21	EPIC;cg24847427	chr5	NA	0.843969	0.802057	0.744767	0.804843	0.743439	0.718048	0.687026	0.784834	0.840823	0.609672	0.725246	0.850123	0.655788	0.81863	0.624466	0.495368	0.657007	0.634812	0.622078	0.774423	0.669319	-0.105104	0.0144542
cg46928764_TC21	miRNA;chr9:70405753;Mir5626;ENSMUST00000176002;35;1	chr9	Mir5626	0.846836	0.841334	0.77929	0.813408	0.707748	0.667117	0.656246	0.787629	0.826681	0.676626	0.682358	0.824325	0.620084	0.836012	0.632494	0.565763	0.593672	0.604174	0.600428	0.769588	0.663594	-0.105994	0.0144506
cg46937546_BC21	EPIC;cg13748092	chr9	NA	0.606044	0.616148	0.578518	0.594703	0.521582	0.461633	0.497476	0.597024	0.635986	0.469614	0.480246	0.636071	0.426345	0.625913	0.470523	0.385755	0.39264	0.420728	0.295604	0.567679	0.460344	-0.107336	0.0144469
cg38246981_BC11	TSS;chr2:32621757;Ak1;ENSMUST00000113278;-153;2	chr2	Ak1	0.31296	0.26252	0.31633	0.361157	0.201991	0.267748	0.0799587	0.267362	0.395629	0.148711	0.219042	0.219555	0.162036	0.361657	0.0816155	0.049326	0.123149	0.14587	0.0747572	0.273962	0.158572	-0.11539	0.0144461
cg32013155_TC21	Enhancer	chr13	Nln	0.768036	0.749801	0.73715	0.758196	0.635137	0.634486	0.603249	0.708181	0.748999	0.561047	0.601151	0.790061	0.592788	0.772519	0.547787	0.440886	0.530659	0.574045	0.510189	0.704804	0.592113	-0.112691	0.0144192
cg47463441_TC11	NA	chrX	Bcor	0.464772	0.350403	0.481361	0.437624	0.41583	0.359312	0.246197	0.294883	0.295904	0.446636	0.275663	0.180393	0.315831	0.329381	0.183362	0.280118	0.221301	0.187492	0.258818	0.37181	0.2679	-0.10391	0.0144011
cg34447668_TC21	Enhancer	chr16	NA	0.815609	0.873495	0.786289	0.823445	0.790416	0.686956	0.733548	0.86241	0.875046	0.642394	0.690665	0.909882	0.661441	0.851424	0.6844	0.521867	0.651819	0.684118	0.573352	0.805246	0.687136	-0.11811	0.0143945
cg39758130_BC21	Enhancer	chr3	Lhfp	0.647623	0.686915	0.624791	0.658195	0.569566	0.499012	0.553281	0.627955	0.666684	0.499857	0.536252	0.696181	0.460184	0.666977	0.487022	0.353308	0.39257	0.499237	0.294042	0.614891	0.488563	-0.126328	0.0143716
cg37529913_TC21	Enhancer	chr1	NA	0.763121	0.770975	0.712381	0.747693	0.644976	0.579256	0.6629	0.750231	0.709809	0.546658	0.666556	0.782563	0.563645	0.764553	0.571542	0.392596	0.467583	0.53784	0.386806	0.704593	0.568034	-0.136559	0.0143429
cg35956184_BC21	VMR;chr18:77329873-77330021	chr18	Loxhd1	0.814297	0.725018	0.69081	0.731094	0.664335	0.624446	0.657019	0.760863	0.832534	0.56192	0.666321	0.766676	0.613176	0.75994	0.57488	0.473018	0.582759	0.642817	0.554219	0.722269	0.619573	-0.102696	0.0143372
cg29226902_TC21	Enhancer	chr11	NA	0.743542	0.752663	0.692614	0.757469	0.654202	0.615285	0.61878	0.765911	0.771386	0.567679	0.618062	0.789725	0.557397	0.751956	0.574392	0.464265	0.594821	0.555283	0.583601	0.707984	0.605718	-0.102265	0.0143322
cg39349241_TC21	Enhancer	chr2	NA	0.907756	0.894967	0.865544	0.886717	0.762044	0.778798	0.728172	0.859594	0.892161	0.691588	0.780564	0.872112	0.708727	0.890302	0.709401	0.558244	0.758284	0.659038	0.742547	0.84175	0.737081	-0.10467	0.0143289
cg36301667_TC21	GeneBody;Il33;NM_133775;inside_[5-UTR;intron_between_exon_1_and_2];splice=0	chr19	Il33	0.83343	0.827963	0.798704	0.79934	0.757402	0.66098	0.7	0.833367	0.844544	0.656527	0.71471	0.873205	0.63475	0.824242	0.625881	0.551409	0.646253	0.657787	0.602892	0.78397	0.678766	-0.105204	0.0143272
cg45375159_BC21	Enhancer	chr8	NA	0.868026	0.864463	0.853831	0.84257	0.774418	0.621976	0.762855	0.854786	0.822152	0.718329	0.660632	0.835377	0.601769	0.86042	0.750364	0.662757	0.520134	0.67985	0.460226	0.807231	0.674986	-0.132245	0.0143234
cg46833779_BC21	Enhancer	chr9	NA	0.643825	0.709592	0.662378	0.709718	0.621112	0.52282	0.601017	0.693495	0.686688	0.566745	0.571622	0.715652	0.503226	0.701764	0.549206	0.444579	0.503109	0.503916	0.426682	0.650072	0.54865	-0.101422	0.0143202
cg40254655_TC21	Enhancer	chr3	NA	0.78589	0.80681	0.736189	0.780946	0.699326	0.62156	0.66547	0.763937	0.795577	0.623742	0.622317	0.841703	0.558111	0.802229	0.610467	0.539821	0.482072	0.585824	0.404084	0.739523	0.607037	-0.132486	0.0143169
cg47459561_BC11	NA	chrX	NA	0.593966	0.490065	0.606412	0.565027	0.44782	0.408053	0.597815	0.697281	0.677746	0.351544	0.308233	0.344419	0.307759	0.339472	0.539518	0.565458	0.526973	0.512114	0.54257	0.564909	0.433806	-0.131103	0.0142874
cg43731078_BC11	lincRNATSS;chr6:94943834;4930511E03Rik;ENSMUST00000203778;748	chr6	4930511E03Rik	0.932899	0.931674	0.914224	0.903815	0.81949	0.840612	0.767449	0.872396	0.938614	0.746514	0.846849	0.883363	0.802225	0.921982	0.763261	0.594523	0.821933	0.706502	0.699479	0.88013	0.778663	-0.101467	0.0142726
cg35973436_TC21	Enhancer	chr18	Setbp1	0.666818	0.745293	0.667546	0.703991	0.644826	0.562499	0.600532	0.691464	0.701087	0.564493	0.548141	0.74054	0.507244	0.731943	0.583645	0.460127	0.442735	0.521396	0.367269	0.664895	0.546753	-0.118142	0.0142724
cg43460680_TC21	Adenoma	chr6	Adcyap1r1	0.813533	0.603149	0.808003	0.815099	0.575055	0.648216	0.52096	0.800015	0.784216	0.658134	0.60687	0.466176	0.577846	0.653309	0.520371	0.558877	0.631591	0.55639	0.574688	0.707583	0.580425	-0.127158	0.0142629
cg36915312_BC21	Enhancer	chr1	NA	0.688395	0.755838	0.680591	0.72389	0.638382	0.556455	0.609677	0.723303	0.73399	0.546458	0.584775	0.775665	0.540398	0.697972	0.576745	0.413136	0.523497	0.567273	0.483873	0.678947	0.570979	-0.107968	0.0142568
cg44335852_BC11	GeneBody;Tmem91;NM_177102;inside_[intron_between_exon_2_and_3];splice=0	chr7	Exosc5;Tmem91	0.810973	0.864186	0.789476	0.830137	0.709918	0.719873	0.66876	0.765099	0.870058	0.645174	0.714102	0.85569	0.666378	0.821226	0.604824	0.50636	0.658717	0.632897	0.573341	0.780942	0.667871	-0.113071	0.0142527
cg33060397_BC11	EPIC;cg16912696	chr15	Skp2	0.797396	0.872288	0.785273	0.847023	0.760195	0.67041	0.714904	0.861486	0.845419	0.694521	0.721484	0.854049	0.677152	0.83	0.691124	0.557893	0.583502	0.670084	0.493283	0.794933	0.677309	-0.117623	0.0142347
cg32436747_BC21	Enhancer	chr14	Samd4	0.683838	0.785489	0.661675	0.711003	0.62785	0.533726	0.589052	0.719266	0.735675	0.531747	0.545705	0.79455	0.468146	0.727113	0.545533	0.378288	0.450581	0.494637	0.340586	0.671953	0.527689	-0.144264	0.0142334
cg33718430_TC11	lincRNATSS;chr15:93964708;Gm30564;ENSMUST00000229885;359	chr15	Gm30564	0.732543	0.785214	0.780858	0.735984	0.718449	0.603912	0.71508	0.73451	0.755172	0.64002	0.642641	0.778528	0.535297	0.742249	0.659884	0.618003	0.466483	0.673677	0.44994	0.72908	0.620672	-0.108408	0.0142181
cg35250821_TC11	Enhancer	chr17	NA	0.938419	0.957735	0.947087	0.941261	0.90353	0.833302	0.887343	0.943036	0.966925	0.820709	0.874291	0.966465	0.781791	0.961791	0.829865	0.753716	0.716542	0.846888	0.592555	0.924293	0.814461	-0.109832	0.0142046
cg30112211_BC11	Enhancer	chr11	Tex2	0.505434	0.369036	0.471532	0.558077	0.311755	0.385428	0.217301	0.50771	0.533793	0.348489	0.365756	0.269475	0.372296	0.388315	0.147306	0.141007	0.342924	0.258157	0.331818	0.428896	0.296554	-0.132342	0.0141941
cg34680064_BC21	Enhancer	chr17	Rgmb	0.804864	0.770479	0.785691	0.82118	0.696724	0.644751	0.620008	0.770294	0.821969	0.641608	0.655584	0.762451	0.613331	0.838678	0.634441	0.565672	0.59123	0.588268	0.537615	0.74844	0.642888	-0.105552	0.0141874
cg33258465_TC21	Adenoma	chr15	Gm35248	0.798611	0.80818	0.749278	0.785488	0.693907	0.654096	0.650474	0.774154	0.817023	0.600241	0.668645	0.840819	0.586663	0.799454	0.58913	0.490298	0.612701	0.592198	0.589637	0.747912	0.636979	-0.110934	0.0141849
cg43891722_TC11	Random	chr6	NA	0.579894	0.51553	0.613244	0.543491	0.43429	0.464197	0.337875	0.531556	0.635182	0.404719	0.425785	0.465796	0.400546	0.579402	0.365795	0.309299	0.407579	0.393239	0.342933	0.517251	0.409509	-0.107742	0.0141839
cg38212167_BC21	TSS;chr2:30194111;Kyat1;ENSMUST00000113659-ENSMUST00000113660;+350;1	chr2	Kyat1	0.842881	0.830046	0.791663	0.806512	0.737369	0.665933	0.695506	0.807388	0.804422	0.696741	0.645395	0.847399	0.60266	0.833409	0.687449	0.630551	0.517115	0.624704	0.490332	0.775747	0.657576	-0.118171	0.0141636
cg43713289_BC21	TSS;chr6:92869356;Gm15737;ENSMUST00000113434;+242;1	chr6	Adamts9;Gm15737	0.715152	0.724154	0.659798	0.70437	0.624691	0.56956	0.607818	0.697148	0.74308	0.550294	0.563843	0.763583	0.515604	0.734874	0.56177	0.413912	0.439992	0.520368	0.331318	0.671752	0.539556	-0.132197	0.0141518
cg40384693_BC21	Enhancer	chr3	NA	0.719817	0.693232	0.694095	0.724698	0.621781	0.607024	0.56594	0.695486	0.751333	0.535061	0.620674	0.722635	0.533989	0.741244	0.524135	0.406048	0.561969	0.52589	0.527807	0.674823	0.569945	-0.104878	0.0141472
cg28771198_BC21	Enhancer	chr10	Gm47962	0.700126	0.755258	0.651259	0.678182	0.641463	0.536997	0.596087	0.656784	0.727719	0.492816	0.562619	0.774089	0.486066	0.708285	0.520495	0.382219	0.41354	0.542713	0.301015	0.66043	0.518386	-0.142044	0.0141419
cg32287708_BC21	Enhancer	chr14	Zcchc24	0.664965	0.762062	0.681	0.685549	0.662288	0.55187	0.634169	0.687431	0.693003	0.558991	0.55137	0.779437	0.499246	0.70492	0.573728	0.458164	0.445003	0.552632	0.389258	0.669149	0.551275	-0.117874	0.014134
cg44946660_BC21	TSS;chr7:104587024;Olfr654;ENSMUST00000213984;-432;1	chr7	Olfr654	0.650987	0.64819	0.686272	0.624237	0.626192	0.903809	0.578803	0.715014	0.66474	0.548592	0.507293	0.533546	0.580379	0.533082	0.523066	0.54885	0.505425	0.823295	0.472111	0.677583	0.557564	-0.120019	0.0141268
cg46941984_BC11	TSS;chr9:71896088;Tcf12;ENSMUST00000184448;+477;1,TSS;chr9:71896395;Tcf12;ENSMUST00000183918;+784;2	chr9	Tcf12	0.579376	0.20984	0.538288	0.551135	0.15472	0.22597	0.0573371	0.481326	0.594199	0.275334	0.18386	0.0378552	0.127623	0.373765	0.0481808	0.0805916	0.163425	0.0614549	0.159801	0.37691	0.151189	-0.225721	0.0141231
cg28598522_BC21	Enhancer	chr10	Cabcoco1;Gm32872	0.772278	0.805215	0.726304	0.761447	0.66527	0.544285	0.623612	0.756236	0.79396	0.568584	0.59131	0.830781	0.482211	0.792892	0.587072	0.433084	0.392832	0.497634	0.300394	0.716512	0.547679	-0.168833	0.0141184
cg41262588_TC21	Enhancer	chr4	Zyg11a	0.709661	0.703539	0.700544	0.67488	0.680357	0.613359	0.611658	0.664809	0.686157	0.61373	0.535087	0.731356	0.491592	0.742209	0.576156	0.445856	0.597857	0.46269	0.510517	0.671663	0.570705	-0.100958	0.0141121
cg37512978_TC21	EPIC;cg21418737	chr1	Gm15850	0.694392	0.688214	0.657859	0.66267	0.618483	0.539099	0.585274	0.676703	0.71358	0.552543	0.557459	0.73716	0.50536	0.692034	0.548115	0.445689	0.475118	0.50588	0.391021	0.648475	0.541038	-0.107437	0.0141054
cg30223580_TC21	Enhancer	chr11	Fbf1	0.770311	0.782189	0.748091	0.757744	0.710566	0.600067	0.662309	0.746726	0.762735	0.646915	0.605253	0.793167	0.554013	0.774571	0.645188	0.584665	0.505201	0.611895	0.450186	0.726749	0.617105	-0.109643	0.0141043
cg29634430_TC11	Random	chr11	Ttc19	0.845418	0.846774	0.836584	0.842386	0.763464	0.724001	0.720537	0.841528	0.896671	0.740675	0.73082	0.835208	0.700522	0.866598	0.678584	0.647071	0.609828	0.744576	0.530186	0.81304	0.708407	-0.104633	0.0140945
cg36825285_TC11	lincRNATSS;chr1:38132083;Gm5099;ENSMUST00000194892;91	chr1	Gm5099	0.795227	0.809432	0.735666	0.78121	0.67009	0.6676	0.626214	0.767783	0.779487	0.579645	0.666241	0.794921	0.602246	0.806383	0.566577	0.434824	0.637504	0.550833	0.561461	0.736968	0.620063	-0.116904	0.0140895
cg36655597_BC21	Enhancer	chr1	Sulf1	0.611202	0.554115	0.582976	0.619738	0.479559	0.468895	0.464104	0.617663	0.644089	0.468545	0.465535	0.608291	0.447685	0.61589	0.447759	0.357498	0.36135	0.423431	0.281908	0.56026	0.447789	-0.112471	0.0140879
cg45025226_BC21	GeneBody;Sox6;NM_001277326;inside_[intron_between_exon_12_and_13];splice=0	chr7	Sox6	0.902847	0.913847	0.834521	0.860169	0.777595	0.770692	0.753748	0.871661	0.886227	0.733283	0.704477	0.926922	0.680661	0.935244	0.682248	0.555387	0.611834	0.709948	0.555969	0.841256	0.709597	-0.131659	0.0140797
cg39771716_TC11	lincRNATSS;chr3:54631439;Gm26678;ENSMUST00000181057;203	chr3	NA	0.728984	0.724953	0.687258	0.729577	0.6378	0.612796	0.56616	0.748653	0.782787	0.535552	0.666087	0.775761	0.504504	0.729543	0.503813	0.384941	0.518094	0.51452	0.539845	0.690997	0.567266	-0.123731	0.0140652
cg46636791_TC21	Enhancer	chr9	1700063D05Rik	0.504977	0.510728	0.510793	0.570956	0.41684	0.424056	0.315764	0.561962	0.546958	0.413094	0.406386	0.415217	0.386858	0.454221	0.264412	0.237562	0.483768	0.441167	0.272775	0.484782	0.377546	-0.107235	0.0140543
cg39806179_BC21	Enhancer	chr3	Med12l;P2ry12	0.759287	0.7562	0.741892	0.741154	0.615493	0.553691	0.575896	0.729215	0.779394	0.568777	0.585086	0.771762	0.501413	0.772168	0.534239	0.402148	0.486694	0.537849	0.419904	0.694691	0.558004	-0.136687	0.0140477
cg46111213_TC11	TSS;chr8:106500521;6030452D12Rik;ENSMUST00000066875;-130;2	chr8	6030452D12Rik	0.865786	0.875634	0.827379	0.850713	0.756801	0.686575	0.738804	0.847849	0.904006	0.676182	0.751949	0.895184	0.612663	0.885236	0.623772	0.550829	0.682922	0.654594	0.626656	0.817061	0.695999	-0.121062	0.0140406
cg45895578_TC21	Enhancer	chr8	NA	0.749853	0.750426	0.705845	0.722425	0.616679	0.654068	0.541073	0.684411	0.765514	0.527144	0.613052	0.651472	0.584979	0.739357	0.50893	0.374623	0.636046	0.510123	0.626399	0.68781	0.577213	-0.110598	0.0140403
cg39792088_TC21	GeneBody;Wwtr1;NM_133784;inside_[intron_between_exon_2_and_3];splice=0	chr3	Wwtr1	0.815201	0.856421	0.7918	0.824835	0.780816	0.705406	0.751816	0.827216	0.80321	0.703686	0.728423	0.877478	0.667767	0.847936	0.686693	0.581794	0.614259	0.651723	0.5711	0.795191	0.693086	-0.102105	0.0140267
cg29408602_TC21	VMR;chr11:35602898-35603137	chr11	Slit3	0.695274	0.563514	0.662426	0.728575	0.532572	0.552788	0.443737	0.655891	0.694167	0.578152	0.533818	0.465593	0.506856	0.597598	0.429637	0.492988	0.547926	0.429455	0.524505	0.614327	0.510653	-0.103674	0.0140214
cg40251183_BC11	Enhancer	chr3	Alg14	0.685388	0.733518	0.70206	0.715899	0.635962	0.572195	0.597264	0.697962	0.727581	0.586027	0.58817	0.755169	0.534687	0.712994	0.565155	0.423975	0.526127	0.541364	0.443919	0.674203	0.567759	-0.106444	0.0140204
cg45343015_TC21	Enhancer	chr8	D530014G21Rik	0.722902	0.713536	0.673964	0.748134	0.655564	0.562291	0.624815	0.676825	0.741849	0.595696	0.626991	0.725564	0.53905	0.724232	0.59127	0.534558	0.44372	0.508593	0.38081	0.679987	0.567048	-0.112938	0.0139889
cg29029469_TC21	Enhancer	chr10	Myrfl	0.791971	0.700642	0.70705	0.737963	0.65244	0.689021	0.588288	0.715246	0.803903	0.572899	0.65336	0.651997	0.604606	0.787246	0.537773	0.453755	0.701648	0.519845	0.574599	0.709614	0.605773	-0.103841	0.0139855
cg45184895_BC21	EPIC;cg18736101	chr7	Fgfr2	0.70842	0.728837	0.667563	0.73335	0.620633	0.577446	0.592561	0.69093	0.738941	0.570648	0.576451	0.721167	0.546446	0.74376	0.57832	0.48361	0.498197	0.548081	0.425817	0.673187	0.56925	-0.103937	0.013969
cg30502991_TC21	Enhancer	chr12	Pxdn	0.764142	0.829461	0.76885	0.737045	0.744197	0.634749	0.710413	0.750132	0.763493	0.667133	0.607043	0.820544	0.603662	0.777527	0.678239	0.610619	0.538564	0.634629	0.479384	0.74472	0.641734	-0.102986	0.0139553
cg38069116_TC21	EnhancerVista;chr2:12065185-12068019	chr2	NA	0.823939	0.856821	0.775553	0.836131	0.72611	0.619091	0.684776	0.793245	0.841304	0.618033	0.638543	0.864498	0.568205	0.8703	0.638299	0.499857	0.423461	0.599488	0.391391	0.772997	0.611208	-0.161789	0.0139467
cg28503610_BC21	Enhancer	chr10	Sh3rf3	0.91402	0.883925	0.843156	0.893177	0.756239	0.676602	0.699441	0.869406	0.91376	0.686512	0.652714	0.902193	0.649134	0.901303	0.693284	0.571971	0.684597	0.639057	0.583237	0.827747	0.6964	-0.131347	0.0139338
cg33753794_TC11	Enhancer	chr15	Slc38a4	0.847033	0.861339	0.792905	0.830957	0.711742	0.600489	0.678207	0.818829	0.868672	0.608974	0.633867	0.90074	0.577638	0.837979	0.645642	0.453475	0.497108	0.60331	0.401218	0.778908	0.615995	-0.162913	0.013909
cg37197304_TC21	Enhancer	chr1	Gm28888;Gm29538	0.906813	0.858534	0.874256	0.887008	0.72567	0.716176	0.679724	0.83341	0.882071	0.698709	0.750446	0.795058	0.706903	0.889791	0.603076	0.582054	0.727534	0.674725	0.624679	0.818185	0.705298	-0.112887	0.0139047
cg30992665_BC21	lincRNATSS;chr12:98108561;Gm47415;ENSMUST00000219545;61,lincRNATSS;chr12:98108567;Gm47415;ENSMUST00000220264;55	chr12	Gm47415	0.768153	0.792457	0.75329	0.783213	0.686549	0.603981	0.645845	0.767773	0.817839	0.627465	0.64619	0.803502	0.568906	0.785333	0.632826	0.502132	0.558023	0.591836	0.44186	0.735456	0.615807	-0.119649	0.0138989
cg42848974_TC21	Adenoma	chr5	NA	0.782483	0.794337	0.715225	0.771992	0.668343	0.567912	0.628233	0.732324	0.798553	0.578821	0.620993	0.822329	0.494179	0.793168	0.567762	0.446089	0.470036	0.522815	0.370962	0.717711	0.568715	-0.148996	0.0138903
cg42876823_BC11	Enhancer	chr5	Gm42882;Gtf2ird1	0.561646	0.399529	0.569162	0.586495	0.36036	0.477243	0.305329	0.50736	0.582818	0.386355	0.394631	0.261052	0.38323	0.443629	0.281026	0.268512	0.464077	0.375083	0.401398	0.483327	0.365899	-0.117427	0.0138853
cg35148367_TC11	TSS;chr17:67950939;Arhgap28;ENSMUST00000164647;-41;1	chr17	Arhgap28	0.801021	0.817323	0.738805	0.783511	0.643376	0.566083	0.584314	0.77949	0.851197	0.572708	0.560146	0.867032	0.484016	0.808371	0.560736	0.37215	0.447375	0.494631	0.357337	0.729458	0.55245	-0.177008	0.0138563
cg42040163_TC21	Enhancer	chr5	Sorcs2	0.809936	0.879999	0.794558	0.788701	0.727793	0.658523	0.714102	0.809232	0.828839	0.626994	0.670889	0.883548	0.576026	0.846469	0.660438	0.501683	0.604277	0.616954	0.545019	0.779076	0.65323	-0.125846	0.013855
cg43763906_TC11	TSS;chr6:99163017;Foxp1;ENSMUST00000074346-ENSMUST00000113324-ENSMUST00000113328-ENSMUST00000113329-ENSMUST00000177307;+36;1	chr6	Foxp1	0.929568	0.931442	0.909779	0.909295	0.815098	0.800385	0.77551	0.92426	0.927295	0.712819	0.839941	0.931919	0.740857	0.919095	0.686644	0.594673	0.817289	0.705724	0.743155	0.880292	0.769211	-0.111081	0.0138405
cg35112261_TC11	Enhancer	chr17	Man2a1	0.775071	0.615164	0.76619	0.757549	0.535847	0.601069	0.378722	0.751061	0.76768	0.555463	0.536483	0.490725	0.548117	0.652869	0.408527	0.388415	0.542061	0.41821	0.554151	0.660928	0.509502	-0.151426	0.0138366
cg41233536_TC21	Enhancer	chr4	NA	0.88729	0.882883	0.807663	0.835134	0.7807	0.757797	0.796056	0.862203	0.902329	0.69675	0.78069	0.913099	0.716118	0.875589	0.68918	0.543307	0.648173	0.724926	0.531819	0.834673	0.711965	-0.122708	0.0138059
cg32297477_TC21	Enhancer	chr14	Il17rd	0.653011	0.653015	0.626869	0.660368	0.623052	0.531115	0.560461	0.65267	0.641436	0.53778	0.549262	0.673527	0.463795	0.667345	0.529223	0.503212	0.40231	0.506173	0.313811	0.622444	0.514644	-0.1078	0.0137995
cg38247468_TC21	CTCF	chr2	Eng	0.647117	0.592832	0.562485	0.602538	0.514175	0.470041	0.46673	0.598604	0.61603	0.413051	0.493228	0.632558	0.420185	0.630583	0.423358	0.291028	0.383801	0.447412	0.312461	0.563395	0.444767	-0.118628	0.0137952
cg46353479_BC21	Enhancer	chr8	4930567H12Rik	0.774355	0.752778	0.670488	0.691285	0.592093	0.572452	0.575845	0.690688	0.739612	0.506583	0.600037	0.744789	0.566559	0.74001	0.501465	0.394394	0.473528	0.513334	0.395023	0.673288	0.543572	-0.129716	0.0137834
cg47056683_TC21	Enhancer	chr9	NA	0.756511	0.760106	0.695473	0.722345	0.655067	0.570964	0.613338	0.720038	0.732369	0.560684	0.583644	0.786307	0.543863	0.750406	0.573522	0.444426	0.414862	0.539161	0.34953	0.691801	0.55464	-0.137161	0.013783
cg31144510_BC21	Enhancer	chr12	Cdc42bpb	0.871505	0.757542	0.790534	0.816554	0.607238	0.690682	0.582059	0.809076	0.84981	0.662756	0.662737	0.693772	0.644471	0.763968	0.549324	0.588739	0.566373	0.687847	0.538161	0.752778	0.635815	-0.116963	0.0137758
cg29637800_TC21	Enhancer	chr11	Lrrc75a	0.660634	0.678319	0.642673	0.656922	0.596902	0.541874	0.576448	0.62649	0.686166	0.518067	0.508907	0.709593	0.506133	0.68899	0.54126	0.43042	0.46489	0.499116	0.355984	0.629603	0.522336	-0.107267	0.0137745
cg36015630_BC21	Enhancer	chr18	Zfp516	0.784626	0.812206	0.731864	0.768686	0.693246	0.686511	0.678589	0.790913	0.826831	0.570944	0.643251	0.862293	0.62327	0.812332	0.605057	0.497372	0.628968	0.564868	0.566722	0.752608	0.637508	-0.1151	0.0137725
cg43391000_TC21	EPIC;cg03490881,TSS;chr6:48708195;Gimap6;ENSMUST00000126422;-22;1,TSS;chr6:48708212;Gimap6;ENSMUST00000119315;-5;1,TSS;chr6:48708224;Gimap6;ENSMUST00000053661;+7;1	chr6	Gimap6	0.880562	0.861351	0.782991	0.857986	0.661341	0.654404	0.684262	0.831792	0.908975	0.594523	0.669965	0.893029	0.530271	0.914749	0.600919	0.449746	0.461681	0.569987	0.325643	0.791518	0.601051	-0.190467	0.0137708
cg34069567_BC21	Enhancer	chr16	NA	0.484738	0.389032	0.476917	0.512062	0.341544	0.358269	0.228788	0.452642	0.50888	0.366931	0.350988	0.28185	0.299527	0.446631	0.223438	0.253538	0.321882	0.212124	0.328028	0.416986	0.308494	-0.108492	0.013763
cg34488884_TC21	Enhancer	chr16	NA	0.843989	0.847058	0.801411	0.805702	0.773329	0.703652	0.70164	0.792886	0.857557	0.621589	0.724504	0.902374	0.590474	0.858689	0.640363	0.514606	0.63993	0.604077	0.513539	0.791914	0.661015	-0.130899	0.0137272
cg45256664_BC21	miRNA;chr7:139779018;Mir6401;ENSMUST00000184499;84;3	chr7	Mir6401	0.80172	0.707816	0.784132	0.811864	0.637274	0.702564	0.577081	0.791238	0.835407	0.708464	0.650229	0.540843	0.673682	0.741616	0.544306	0.611678	0.651207	0.576932	0.67423	0.738788	0.637319	-0.10147	0.0137113
cg37926237_TC21	Enhancer	chr1	Esrrg	0.773439	0.730341	0.73716	0.741449	0.627922	0.607096	0.599078	0.745838	0.812575	0.57997	0.626684	0.775345	0.535195	0.779718	0.581595	0.515994	0.481613	0.536357	0.487285	0.708322	0.589976	-0.118346	0.0137039
cg42884658_BC21	Enhancer	chr5	Stx1a	0.683501	0.708092	0.632036	0.683714	0.588035	0.572389	0.543971	0.652571	0.683651	0.505986	0.56461	0.714873	0.487904	0.707486	0.477913	0.378415	0.495789	0.501838	0.461316	0.638662	0.529613	-0.109049	0.0137011
cg42588019_TC11	Enhancer	chr5	NA	0.555289	0.402945	0.596039	0.571432	0.380061	0.422189	0.302069	0.517044	0.574876	0.438754	0.386457	0.275877	0.375137	0.433004	0.288924	0.332592	0.433413	0.283984	0.396533	0.480216	0.364467	-0.115749	0.0136891
cg31532443_TC21	Enhancer	chr13	Atxn1	0.758674	0.771538	0.696714	0.681997	0.649251	0.583858	0.624914	0.661369	0.758793	0.556951	0.577968	0.781024	0.516393	0.754758	0.594694	0.475547	0.409031	0.489706	0.370292	0.687456	0.552637	-0.13482	0.0136822
cg35602982_TC21	Enhancer	chr18	Pfdn1	0.791871	0.802067	0.732072	0.791708	0.637132	0.665781	0.586953	0.715404	0.84508	0.557837	0.634791	0.755594	0.607266	0.819873	0.531142	0.382591	0.595009	0.553538	0.524762	0.729785	0.59624	-0.133545	0.0136751
cg43565457_TC21	Adenoma	chr6	Dnah6	0.834106	0.84302	0.826997	0.836212	0.752086	0.655726	0.748461	0.802459	0.842663	0.692894	0.68488	0.842866	0.638173	0.850687	0.718194	0.627232	0.582498	0.673973	0.491677	0.793526	0.680308	-0.113218	0.0136614
cg38606540_BC21	Enhancer	chr2	Pde1a	0.874565	0.869431	0.846094	0.883637	0.752315	0.750783	0.748801	0.857172	0.905462	0.688464	0.772368	0.864113	0.724718	0.867594	0.689227	0.538265	0.761849	0.659283	0.718758	0.832029	0.728464	-0.103565	0.0136602
cg37688153_BC11	EPIC;cg07062100	chr1	NA	0.588619	0.603752	0.609961	0.585043	0.488873	0.491291	0.452526	0.553141	0.639829	0.395223	0.479102	0.63436	0.408483	0.638571	0.403505	0.316009	0.388358	0.406123	0.346137	0.557004	0.441587	-0.115417	0.0136588
cg32556869_TC11	Enhancer	chr14	Spata13	0.777863	0.741866	0.791413	0.729255	0.707575	0.592469	0.691597	0.767666	0.777146	0.658549	0.650286	0.793497	0.55107	0.69681	0.671554	0.609853	0.539835	0.649041	0.419341	0.730761	0.623984	-0.106778	0.0136566
cg45039807_BC11	Enhancer	chr7	Xylt1	0.666125	0.692153	0.631917	0.627554	0.573871	0.547281	0.577428	0.624488	0.715231	0.516249	0.529555	0.714092	0.486048	0.678996	0.519779	0.411735	0.42553	0.504318	0.328494	0.62845	0.51148	-0.11697	0.0136491
cg33786162_BC21	Enhancer	chr15	Spats2	0.775647	0.809768	0.752808	0.76847	0.701879	0.616029	0.668664	0.765748	0.757869	0.642113	0.634093	0.796733	0.599556	0.789298	0.63535	0.523783	0.509943	0.619098	0.433724	0.735209	0.618369	-0.11684	0.0136155
cg41219162_TC21	EPIC;cg12018208	chr4	Dab1	0.643898	0.613915	0.607371	0.640853	0.500205	0.541727	0.442825	0.609021	0.648328	0.463032	0.508576	0.536398	0.481754	0.640063	0.430623	0.287059	0.537562	0.397235	0.492063	0.583127	0.477436	-0.105691	0.0135974
cg35148821_BC11	Enhancer	chr17	Arhgap28	0.594994	0.620809	0.605065	0.612159	0.539318	0.485694	0.487383	0.575708	0.633442	0.48576	0.492679	0.638996	0.397145	0.614336	0.46253	0.330475	0.37745	0.436846	0.19877	0.57273	0.443499	-0.129232	0.0135935
cg37677600_TC21	TSS;chr1:160153579;Tnn;ENSMUST00000039178;-198;1	chr1	Tnn	0.87733	0.859739	0.864639	0.88034	0.819093	0.727758	0.808198	0.871275	0.899404	0.687684	0.806829	0.89124	0.748492	0.879841	0.743695	0.524916	0.552842	0.748944	0.559979	0.845308	0.714446	-0.130862	0.0135851
cg42481290_BC21	Enhancer	chr5	NA	0.815763	0.783294	0.740703	0.813384	0.676181	0.656771	0.656512	0.770251	0.829566	0.6019	0.685252	0.790482	0.614602	0.793835	0.585194	0.476505	0.663416	0.582432	0.634596	0.749158	0.642821	-0.106337	0.013569
cg35570411_TC11	Enhancer	chr18	NA	0.775802	0.762741	0.747539	0.713089	0.601323	0.60713	0.620734	0.692382	0.821505	0.527783	0.59426	0.789773	0.531365	0.765945	0.523316	0.345902	0.533807	0.578483	0.494563	0.704694	0.56852	-0.136174	0.0135602
cg30841287_BC11	TSS;chr12:78980762;Tmem229b;ENSMUST00000174072;-153;2	chr12	Tmem229b	0.869318	0.874253	0.797367	0.866067	0.732048	0.693086	0.72815	0.831486	0.875154	0.690269	0.709207	0.883981	0.658128	0.869288	0.680462	0.574416	0.638087	0.635236	0.600663	0.807436	0.693974	-0.113463	0.0135502
cg32067210_TC21	EPIC;cg11214251	chr13	NA	0.896054	0.865959	0.859875	0.857541	0.764869	0.726829	0.757579	0.866024	0.923476	0.70474	0.763293	0.909858	0.663384	0.876625	0.704586	0.585356	0.633673	0.719577	0.473732	0.835356	0.703482	-0.131874	0.0135429
cg30527197_TC21	CTCF	chr12	NA	0.586916	0.576741	0.564094	0.596187	0.541086	0.462421	0.527025	0.529611	0.560034	0.444818	0.473668	0.607223	0.40856	0.609289	0.475078	0.370195	0.362657	0.43415	0.272939	0.549346	0.445858	-0.103488	0.0135423
cg41542081_TC11	Clock;Wang148;-0.050028969	chr4	NA	0.827801	0.814896	0.711617	0.7476	0.572314	0.531372	0.573586	0.72712	0.784178	0.463357	0.535627	0.86636	0.426482	0.751791	0.524967	0.350326	0.287264	0.520251	0.238778	0.698943	0.49652	-0.202422	0.0135416
cg36939317_BC21	Enhancer	chr1	4930444A19Rik;Ankrd44	0.755236	0.637317	0.737705	0.771416	0.592288	0.625989	0.522175	0.750864	0.763886	0.575699	0.641645	0.621557	0.571775	0.689181	0.508234	0.421645	0.625837	0.583088	0.519737	0.684097	0.57584	-0.108258	0.0135411
cg35251893_BC21	Enhancer	chr17	Galm	0.923275	0.900243	0.838164	0.885542	0.747179	0.652089	0.740443	0.878903	0.908747	0.64877	0.6908	0.946097	0.559555	0.904063	0.696073	0.538002	0.448739	0.652212	0.368565	0.830509	0.645288	-0.185222	0.0135347
cg42027850_BC21	Adenoma	chr5	NA	0.791314	0.827539	0.786684	0.78494	0.723296	0.645466	0.682365	0.768431	0.777318	0.677519	0.638065	0.796444	0.637016	0.789621	0.687916	0.630574	0.536577	0.635288	0.464601	0.75415	0.649362	-0.104788	0.0135164
cg28852346_TC21	Enhancer	chr10	Hal	0.544181	0.523048	0.515491	0.529871	0.478987	0.404786	0.477759	0.545468	0.460538	0.439114	0.415535	0.538067	0.393073	0.491159	0.442334	0.392179	0.283187	0.386176	0.183515	0.497792	0.396434	-0.101358	0.0134945
cg34198177_TC21	Enhancer	chr16	Phldb2	0.815078	0.877933	0.817389	0.80897	0.750092	0.725378	0.743949	0.82261	0.832694	0.637301	0.705323	0.873048	0.68824	0.829977	0.682351	0.49731	0.71949	0.687288	0.608694	0.799344	0.692902	-0.106442	0.0134911
cg44047801_BC21	Adenoma	chr6	Gm19434;Hebp1	0.706309	0.709472	0.710205	0.706285	0.561939	0.574151	0.493097	0.635437	0.707136	0.509158	0.552994	0.607675	0.517957	0.720181	0.48674	0.388782	0.576438	0.444275	0.545254	0.644892	0.534945	-0.109947	0.0134908
cg46975842_BC11	Random	chr9	Gm26903	0.85762	0.833534	0.778943	0.811399	0.744193	0.738224	0.713082	0.831839	0.836442	0.658223	0.753665	0.848918	0.674467	0.813903	0.658405	0.51405	0.629931	0.747711	0.623595	0.79392	0.692287	-0.101633	0.0134892
cg40937174_BC21	VMR;chr4:58148263-58148437	chr4	Svep1	0.836968	0.848663	0.836135	0.811635	0.792578	0.718898	0.6974	0.818935	0.860564	0.714132	0.725357	0.835596	0.688042	0.844416	0.749272	0.612149	0.613401	0.67623	0.514379	0.80242	0.697297	-0.105122	0.0134834
cg29373136_BC21	Enhancer	chr11	NA	0.803331	0.805334	0.768958	0.830329	0.676028	0.648889	0.61899	0.742603	0.823599	0.633587	0.680536	0.766805	0.599868	0.793287	0.560943	0.482241	0.620422	0.603958	0.638139	0.746451	0.637979	-0.108473	0.0134769
cg45195550_BC11	Enhancer	chr7	NA	0.648729	0.511443	0.555751	0.603309	0.445065	0.523276	0.367666	0.514978	0.603221	0.441126	0.45584	0.472548	0.436288	0.59751	0.383824	0.362494	0.414328	0.377307	0.322325	0.530382	0.426359	-0.104023	0.0134727
cg42519219_TC21	Enhancer	chr5	NA	0.783998	0.738627	0.726819	0.740018	0.623289	0.540787	0.60027	0.737887	0.78638	0.541871	0.589658	0.781065	0.502582	0.769302	0.566946	0.414753	0.421564	0.52492	0.300374	0.697564	0.541304	-0.15626	0.0134536
cg32494181_TC21	Enhancer	chr14	Dad1	0.697398	0.565497	0.634629	0.666939	0.499553	0.563298	0.341321	0.614481	0.753663	0.4872	0.508342	0.441061	0.51513	0.609315	0.36984	0.360546	0.478775	0.390981	0.422753	0.592975	0.458394	-0.134581	0.0134525
cg34936088_BC21	GeneBody;Rcan2;NM_030598;inside_[intron_between_exon_1_and_2];splice=0	chr17	Rcan2	0.769542	0.651402	0.770992	0.758487	0.562032	0.641587	0.532942	0.716853	0.799075	0.617184	0.61168	0.487968	0.595846	0.673749	0.525797	0.527905	0.611694	0.560672	0.620483	0.689212	0.583298	-0.105915	0.0134524
cg32445604_TC21	lincRNATSS;chr14:47757486;4930538L07Rik;ENSMUST00000228096;318,lincRNATSS;chr14:47757493;4930538L07Rik;ENSMUST00000228165;311,lincRNATSS;chr14:47757498;4930538L07Rik;ENSMUST00000226197;306	chr14	4930538L07Rik	0.837595	0.819993	0.784047	0.820579	0.734224	0.710603	0.760915	0.821025	0.858328	0.701137	0.724847	0.853108	0.694121	0.833488	0.64907	0.579553	0.627858	0.715793	0.521726	0.794145	0.69007	-0.104075	0.0134363
cg47214816_TC11	Enhancer	chr9	Gm29123;Poc1a	0.60929	0.623112	0.586112	0.642331	0.536201	0.46759	0.509358	0.619191	0.65468	0.495828	0.497922	0.638595	0.480452	0.644296	0.457487	0.346754	0.380824	0.431309	0.359032	0.583096	0.47325	-0.109846	0.0134263
cg44930863_TC21	Enhancer	chr7	Numa1	0.755609	0.809415	0.722726	0.73852	0.664765	0.581117	0.636947	0.71942	0.78685	0.548088	0.565682	0.82933	0.478093	0.818118	0.538141	0.423615	0.473233	0.53856	0.35293	0.712819	0.556579	-0.156239	0.013417
cg30141025_TC11	Enhancer	chr11	NA	0.818962	0.812945	0.783087	0.783524	0.669972	0.630174	0.669374	0.775556	0.853696	0.616233	0.63845	0.849294	0.556428	0.834024	0.615848	0.504411	0.485163	0.597785	0.450444	0.755254	0.614808	-0.140447	0.0134084
cg35580502_TC21	Enhancer	chr18	NA	0.774087	0.768878	0.717255	0.763935	0.68558	0.582828	0.656581	0.747683	0.793911	0.571891	0.621612	0.795083	0.569119	0.790165	0.613931	0.468893	0.472638	0.592157	0.408825	0.721193	0.590431	-0.130762	0.0133926
cg42069908_TC11	lincRNATSS;chr5:39307084;Gm40293;ENSMUST00000202596;1087,lincRNATSS;chr5:39307120;Gm40292;ENSMUST00000202383;1123	chr5	Gm40292;Gm40293	0.852708	0.825881	0.796983	0.808593	0.712741	0.685077	0.740183	0.817811	0.845093	0.664622	0.713845	0.844272	0.6693	0.82896	0.667518	0.564302	0.599322	0.718058	0.525739	0.78723	0.679594	-0.107636	0.0133765
cg34339528_BC21	EPIC;cg14465376	chr16	Gbe1	0.679623	0.556011	0.617478	0.635296	0.476423	0.477555	0.410643	0.611047	0.667576	0.459163	0.488098	0.546663	0.452691	0.626281	0.421031	0.317445	0.434959	0.40987	0.387218	0.570184	0.454342	-0.115842	0.0133658
cg43422773_TC21	Enhancer	chr6	Skap2	0.56344	0.615906	0.553098	0.597823	0.530327	0.446063	0.471423	0.600178	0.574525	0.461915	0.419984	0.626141	0.358562	0.616077	0.458544	0.319967	0.286303	0.404351	0.200357	0.550309	0.41522	-0.135089	0.0133569
cg29767725_TC11	miRNA;chr11:75551429;Mir3971;ENSMUST00000175359;450;3	chr11	Slc43a2	0.755235	0.64077	0.740364	0.765054	0.56408	0.609867	0.503047	0.696302	0.743186	0.622097	0.59356	0.543036	0.578446	0.663009	0.475647	0.499594	0.589656	0.5346	0.552955	0.668656	0.56526	-0.103396	0.0133559
cg35140541_BC21	Enhancer	chr17	Ptprm	0.766894	0.526017	0.706461	0.739559	0.454177	0.546366	0.404367	0.600861	0.724366	0.505883	0.483508	0.358368	0.469197	0.581987	0.412309	0.474746	0.521507	0.406286	0.433149	0.607674	0.464694	-0.14298	0.0133549
cg37613217_BC21	Enhancer	chr1	Rgl1	0.664777	0.631099	0.62717	0.66256	0.535146	0.542173	0.478244	0.628379	0.64536	0.496763	0.536166	0.594587	0.471331	0.663202	0.432686	0.320765	0.535748	0.465512	0.48208	0.601657	0.499884	-0.101773	0.0133534
cg38456210_TC11	TSS;chr2:62574074;Fap;ENSMUST00000102732;+44;1	chr2	Fap	0.936708	0.913573	0.845261	0.885456	0.721199	0.631952	0.695938	0.893756	0.965828	0.649882	0.672169	0.948663	0.573991	0.927669	0.660819	0.446596	0.474602	0.580883	0.352513	0.832186	0.628779	-0.203407	0.0133501
cg32975949_TC21	Enhancer	chr14	Mbnl2	0.697518	0.759745	0.661772	0.645996	0.612551	0.526526	0.56875	0.656519	0.726364	0.469225	0.498225	0.791105	0.471645	0.717144	0.513117	0.373198	0.383187	0.458725	0.300684	0.650638	0.497626	-0.153012	0.0133467
cg31717404_BC11	Enhancer	chr13	Aopep	0.847356	0.850671	0.805188	0.822193	0.711129	0.704514	0.705821	0.812667	0.85488	0.672394	0.696567	0.863463	0.659641	0.841633	0.667757	0.562287	0.638172	0.66917	0.596431	0.790491	0.686751	-0.10374	0.0133413
cg30574452_BC21	Enhancer	chr12	Dock4	0.673584	0.395617	0.604184	0.646168	0.419182	0.41234	0.346984	0.596945	0.602226	0.466346	0.436191	0.309654	0.411323	0.432392	0.365715	0.374547	0.416505	0.323915	0.343231	0.521914	0.387982	-0.133932	0.0133389
cg44986958_TC21	TSS;chr7:110821282;Rnf141;ENSMUST00000175648;+41;1	chr7	Rnf141	0.696182	0.669955	0.657288	0.745406	0.577806	0.600396	0.458074	0.62891	0.728544	0.561263	0.546024	0.524841	0.552434	0.673599	0.460165	0.42209	0.591266	0.440359	0.573998	0.640285	0.534604	-0.105681	0.0133342
cg29716756_TC21	TSS;chr11:70167694;Clec10a;ENSMUST00000152635;+257;2	chr11	Clec10a	0.817383	0.680073	0.721848	0.758428	0.647801	0.628128	0.555882	0.704726	0.780967	0.599493	0.622786	0.698719	0.574847	0.750057	0.493827	0.500856	0.600251	0.586674	0.533738	0.699471	0.596125	-0.103346	0.0133218
cg40938769_TC21	MonoallelicMeth	chr4	Musk	0.662011	0.479458	0.583539	0.619006	0.44271	0.460214	0.356612	0.591025	0.56951	0.414763	0.498863	0.471598	0.376217	0.550835	0.305384	0.278092	0.446609	0.349726	0.412333	0.529343	0.410442	-0.118901	0.0133208
cg39011784_BC21	Enhancer	chr2	Slx4ip	0.712436	0.674905	0.670245	0.688983	0.627642	0.560607	0.617944	0.699035	0.744449	0.528049	0.546139	0.731616	0.555239	0.736519	0.544716	0.464519	0.447033	0.587051	0.41422	0.66625	0.55551	-0.110739	0.0133161
cg36655392_TC11	GeneBody;Sulf1;NM_001198565;inside_[5-UTR;intron_between_exon_1_and_2];splice=0	chr1	Sulf1	0.840003	0.848249	0.7882	0.827617	0.745744	0.693316	0.727152	0.833373	0.88051	0.703574	0.707052	0.875941	0.640917	0.842256	0.671344	0.634815	0.610071	0.682882	0.548623	0.79824	0.691748	-0.106493	0.0133149
cg28674478_TC21	VMR;chr10:76650806-76650975	chr10	NA	0.749023	0.760314	0.722716	0.756271	0.653829	0.564764	0.61988	0.729508	0.732515	0.556336	0.563096	0.79859	0.51383	0.777773	0.59338	0.465088	0.455539	0.521233	0.407461	0.698758	0.565232	-0.133525	0.0133132
cg47339807_TC11	lincRNATSS;chr9:118429836;4933432G23Rik;ENSMUST00000213675;214	chr9	4933432G23Rik	0.94147	0.882372	0.907194	0.882084	0.735024	0.797283	0.668067	0.869015	0.935326	0.731417	0.772938	0.859397	0.759476	0.875754	0.63482	0.596119	0.70474	0.688243	0.666396	0.846426	0.72893	-0.117496	0.0133129
cg35688618_BC21	PlacentaIntermed	chr18	Commd10	0.745636	0.748335	0.682735	0.705593	0.636091	0.563848	0.603488	0.702208	0.733203	0.549602	0.594693	0.746071	0.521045	0.747712	0.57715	0.412894	0.427066	0.558087	0.407937	0.680126	0.554226	-0.1259	0.0132993
cg42478653_BC21	Enhancer	chr5	Sec31a	0.677406	0.690629	0.625845	0.627178	0.57168	0.588901	0.51332	0.652519	0.758807	0.46888	0.601272	0.703823	0.494001	0.639444	0.477863	0.315207	0.481673	0.54026	0.422319	0.634032	0.514474	-0.119558	0.0132968
cg31584914_TC11	Enhancer	chr13	NA	0.314307	0.577653	0.533769	0.586778	0.458368	0.372075	0.400171	0.599624	0.545326	0.469728	0.361091	0.481471	0.318613	0.507191	0.360604	0.291983	0.265134	0.308275	0.182322	0.487564	0.354641	-0.132922	0.0132839
cg40610806_BC21	Enhancer	chr4	Trp53inp1	0.822118	0.633185	0.796067	0.816154	0.61542	0.657438	0.537185	0.788441	0.786797	0.633895	0.637439	0.520177	0.594679	0.689591	0.519318	0.562834	0.659838	0.562869	0.631981	0.716978	0.601262	-0.115716	0.0132809
cg35794671_TC21	Random	chr18	Pdgfrb	0.582178	0.625186	0.612475	0.511508	0.533394	0.562855	0.51812	0.522809	0.678571	0.430501	0.532216	0.629404	0.435015	0.615361	0.436803	0.355612	0.430453	0.489039	0.336941	0.5719	0.469134	-0.102765	0.0132772
cg29806900_TC21	GeneBody;Lgals9;NM_010708;inside_[intron_between_exon_2_and_3];splice=0	chr11	Lgals9	0.490515	0.383584	0.484526	0.472507	0.3235	0.41023	0.256016	0.430941	0.488254	0.318172	0.348604	0.285921	0.346629	0.415516	0.223295	0.183742	0.375489	0.25179	0.392863	0.415564	0.314202	-0.101362	0.0132754
cg28185035_BC11	Enhancer	chr10	Utrn	0.810032	0.793357	0.751386	0.802576	0.71847	0.675417	0.701275	0.796682	0.865957	0.620676	0.714877	0.841078	0.648153	0.834365	0.64283	0.549408	0.58916	0.569429	0.546777	0.76835	0.655675	-0.112675	0.0132739
cg38832956_TC21	EPIC;cg26451373	chr2	BC052040	0.848716	0.860772	0.793113	0.845047	0.756973	0.709489	0.730929	0.842553	0.879291	0.678151	0.722559	0.871955	0.679176	0.862	0.648353	0.572053	0.72432	0.648513	0.644697	0.807431	0.705178	-0.102254	0.0132688
cg45345956_BC11	lincRNATSS;chr8:8735970;Gm44622;ENSMUST00000209128;153	chr8	Gm44622;Gm44626	0.8921	0.831201	0.847809	0.855021	0.71069	0.750139	0.728044	0.831649	0.895398	0.688488	0.754284	0.857356	0.693709	0.866852	0.731556	0.619882	0.659379	0.666056	0.598708	0.815783	0.713627	-0.102156	0.0132546
cg34380405_TC21	lincRNATSS;chr16:76680513;Gm45029;ENSMUST00000208702;66	chr16	Gm45029	0.694939	0.691325	0.614904	0.656617	0.575987	0.543681	0.535676	0.635162	0.701516	0.469289	0.542442	0.699952	0.47146	0.706913	0.50093	0.302256	0.396143	0.468053	0.268769	0.627756	0.482621	-0.145136	0.0132489
cg31126603_TC21	lincRNATSS;chr12:110158077;3110009F21Rik;ENSMUST00000223217;44	chr12	3110009F21Rik	0.847886	0.827963	0.760057	0.824838	0.648037	0.58934	0.614784	0.805537	0.842956	0.606845	0.622201	0.849697	0.531375	0.821223	0.594175	0.482587	0.466593	0.526379	0.392737	0.751267	0.589381	-0.161885	0.0132301
cg35636253_BC11	Enhancer	chr18	Nr3c1	0.869273	0.841973	0.800412	0.847335	0.693235	0.641572	0.669497	0.824759	0.877716	0.638986	0.665111	0.877327	0.604857	0.857595	0.633479	0.530142	0.562378	0.565447	0.517883	0.785086	0.645321	-0.139765	0.0132217
cg29027835_TC21	Enhancer	chr10	NA	0.745566	0.787794	0.721216	0.753112	0.649188	0.5846	0.646696	0.753888	0.787192	0.576429	0.599673	0.840949	0.521421	0.765243	0.578759	0.39459	0.439949	0.519714	0.332471	0.714361	0.55692	-0.157441	0.0132094
cg47449798_TC21	NA	chrX	NA	0.909412	0.885109	0.914646	0.888291	0.862672	0.844256	0.618761	0.637461	0.67115	0.735301	0.776386	0.748851	0.73392	0.750181	0.583374	0.537816	0.560553	0.526296	0.630314	0.803529	0.658299	-0.14523	0.013203
cg30096128_TC21	Enhancer	chr11	Gm11639	0.838715	0.863599	0.788023	0.85539	0.735513	0.74643	0.700088	0.854554	0.858281	0.653264	0.685935	0.834896	0.741771	0.820063	0.653351	0.541058	0.779008	0.608394	0.713365	0.804511	0.70311	-0.1014	0.0131835
cg42938198_TC21	TSS;chr5:139378219;Gpr146;ENSMUST00000053120;+88;2	chr5	3110082I17Rik;Gpr146	0.804983	0.808667	0.762216	0.785045	0.696205	0.66895	0.670096	0.741011	0.78602	0.643134	0.658471	0.824846	0.588693	0.809794	0.624834	0.540374	0.580541	0.62023	0.512631	0.747021	0.640355	-0.106667	0.0131824
cg39580345_TC11	TSS;chr3:27896367;Tmem212;ENSMUST00000058077;+148;1	chr3	Tmem212	0.807893	0.812024	0.796989	0.809174	0.727203	0.695174	0.731725	0.818174	0.831969	0.683345	0.719264	0.840371	0.59244	0.821097	0.655307	0.591822	0.5165	0.711617	0.461976	0.781147	0.659374	-0.121773	0.0131816
cg37498611_BC21	EPIC;cg17657114	chr1	Ube2t	0.88927	0.876141	0.816011	0.840468	0.781034	0.697238	0.710649	0.833802	0.861742	0.697259	0.702663	0.888459	0.584969	0.872984	0.693195	0.665873	0.569331	0.67241	0.5097	0.811817	0.685684	-0.126133	0.0131582
cg45533911_BC21	lincRNATSS;chr8:30513811;Gm45489;ENSMUST00000211753;175	chr8	Gm45489	0.930917	0.785475	0.882818	0.886985	0.772676	0.7429	0.798415	0.926365	0.871017	0.8153	0.759986	0.776309	0.723597	0.829008	0.792142	0.746784	0.561039	0.800332	0.56415	0.844174	0.736865	-0.107309	0.0131529
cg46582442_TC21	Enhancer	chr9	NA	0.74447	0.708953	0.682684	0.685453	0.588416	0.497867	0.547375	0.685532	0.694025	0.489847	0.556068	0.719683	0.503745	0.712013	0.518172	0.366782	0.425334	0.488761	0.338903	0.648308	0.511931	-0.136378	0.0131379
cg37870193_BC11	Enhancer	chr1	NA	0.930054	0.881899	0.902863	0.882816	0.786055	0.701491	0.754597	0.896934	0.963273	0.774935	0.73551	0.895124	0.678344	0.910979	0.740038	0.706893	0.573268	0.672925	0.544685	0.855553	0.72327	-0.132283	0.0131329
cg43273246_BC11	lincRNATSS;chr6:31605289;Gm43154;ENSMUST00000149613;28	chr6	Gm43154	0.725801	0.820424	0.723806	0.766477	0.730673	0.642089	0.672528	0.773649	0.824519	0.59904	0.656443	0.821539	0.538707	0.813079	0.625064	0.528641	0.496217	0.615608	0.415066	0.742219	0.61094	-0.131278	0.0131294
cg28989516_TC21	Enhancer	chr10	Gm30624;Gm47865	0.805171	0.793484	0.737022	0.777139	0.688436	0.608564	0.651829	0.75011	0.835023	0.558873	0.614366	0.854275	0.546773	0.812813	0.588191	0.449145	0.55086	0.548907	0.405692	0.738531	0.592989	-0.145541	0.0131287
cg46078507_BC21	Enhancer	chr8	NA	0.928213	0.812063	0.823947	0.877064	0.717401	0.729277	0.701371	0.869526	0.883932	0.657165	0.764789	0.786478	0.675948	0.855209	0.61823	0.502287	0.738032	0.660467	0.743775	0.815866	0.700238	-0.115628	0.0131287
cg31349737_BC21	GeneBody;Slc17a1;NM_001170638;inside_[intron_between_exon_11_and_12];splice=0	chr13	Slc17a1	0.71962	0.750322	0.672358	0.724388	0.605177	0.553043	0.578474	0.708492	0.712594	0.52315	0.563592	0.760533	0.48249	0.759213	0.50784	0.386331	0.459559	0.501676	0.395168	0.669385	0.533955	-0.13543	0.0131254
cg31968532_TC21	Enhancer	chr13	NA	0.859553	0.837174	0.801304	0.847193	0.729933	0.688344	0.702753	0.814641	0.87065	0.637128	0.699011	0.874497	0.627678	0.859497	0.646953	0.495485	0.66058	0.634552	0.597323	0.794616	0.67327	-0.121346	0.0131172
cg29748693_TC21	TSS;chr11:73326806;Aspa;ENSMUST00000134079;+42;2	chr11	Aspa	0.919605	0.879782	0.842067	0.877895	0.759512	0.729271	0.723466	0.829613	0.928206	0.696859	0.733948	0.900882	0.66631	0.889384	0.674011	0.585745	0.593327	0.7378	0.503422	0.832157	0.698169	-0.133988	0.0131147
cg30873788_TC11	Enhancer	chr12	Sipa1l1	0.884738	0.831379	0.768022	0.825859	0.736909	0.768051	0.699469	0.84951	0.877669	0.651298	0.749956	0.82684	0.761508	0.837174	0.623576	0.496839	0.69833	0.649497	0.659783	0.804623	0.69548	-0.109143	0.0131046
cg45170362_BC21	Enhancer	chr7	Fgfr2	0.753384	0.823832	0.770622	0.77125	0.709544	0.661314	0.702463	0.748265	0.811985	0.632809	0.648779	0.849346	0.626018	0.786957	0.65953	0.559968	0.581618	0.610231	0.543941	0.750296	0.64992	-0.100376	0.013063
cg34021204_TC21	Enhancer	chr16	AC169509.1	0.737625	0.808875	0.72619	0.760028	0.712208	0.604226	0.653553	0.758343	0.768677	0.631492	0.638054	0.802568	0.556888	0.77913	0.61302	0.532959	0.513007	0.572006	0.43578	0.725525	0.60749	-0.118034	0.0130473
cg43767306_TC11	EPIC;cg21860675	chr6	Foxp1;Gm20696	0.892369	0.842386	0.838578	0.895773	0.712436	0.723157	0.629369	0.829971	0.902653	0.700425	0.714467	0.744482	0.6553	0.842989	0.577529	0.560308	0.734956	0.56871	0.758914	0.80741	0.685808	-0.121602	0.0130378
cg45578688_BC12	Enhancer	chr8	Mfhas1	0.590282	0.600877	0.604442	0.576822	0.472795	0.506856	0.432406	0.555644	0.621104	0.410412	0.494628	0.541111	0.450189	0.601878	0.41346	0.325447	0.406101	0.528898	0.311782	0.551247	0.448391	-0.102857	0.0130276
cg40654968_TC21	PMDsoloWCGW	chr4	Gm11867	0.89157	0.852086	0.850722	0.855289	0.799012	0.735023	0.73196	0.85872	0.927987	0.662191	0.757756	0.911221	0.623335	0.913815	0.685154	0.589966	0.560634	0.709028	0.461924	0.833596	0.687502	-0.146094	0.0130264
cg33536546_TC21	Enhancer	chr15	NA	0.762749	0.816484	0.808327	0.759424	0.682521	0.652385	0.687826	0.773602	0.784184	0.6221	0.631463	0.829998	0.564145	0.812372	0.635145	0.550568	0.478346	0.621002	0.405719	0.7475	0.615086	-0.132414	0.0130205
cg41131722_TC21	GeneBody;Elavl2;NM_207686;inside_[5-UTR;intron_between_exon_1_and_2];splice=0	chr4	Elavl2	0.719597	0.743193	0.689571	0.581527	0.658533	0.595416	0.670587	0.672791	0.715888	0.49244	0.571613	0.793423	0.494494	0.702614	0.588033	0.429654	0.487355	0.540809	0.41383	0.6719	0.551426	-0.120474	0.0130183
cg42296794_BC21	Enhancer	chr5	Scfd2	0.74497	0.762213	0.692121	0.739406	0.633446	0.564852	0.621666	0.74308	0.750948	0.592148	0.575548	0.784968	0.518568	0.751053	0.578124	0.472092	0.532212	0.496406	0.447822	0.694745	0.574894	-0.119851	0.0130103
cg47379594_TC21	Enhancer	chr9	Trak1	0.741762	0.75587	0.660295	0.712894	0.659624	0.582945	0.583797	0.693669	0.720813	0.546342	0.552705	0.803152	0.49963	0.743467	0.528538	0.461134	0.357728	0.490142	0.36937	0.679075	0.535221	-0.143854	0.0129974
cg43424321_TC21	Enhancer	chr6	NA	0.860937	0.848458	0.783129	0.855784	0.716485	0.739408	0.661998	0.800302	0.859848	0.651451	0.677026	0.834429	0.634782	0.858199	0.621087	0.497513	0.714105	0.574897	0.675016	0.791817	0.67385	-0.117966	0.0129934
cg34067924_TC21	Random	chr16	NA	0.836366	0.722157	0.791057	0.816154	0.663127	0.663615	0.575241	0.756683	0.807917	0.667531	0.668525	0.651599	0.628736	0.761581	0.552326	0.554259	0.653417	0.573417	0.652363	0.736924	0.636375	-0.100549	0.0129741
cg47345886_TC21	Enhancer	chr9	Gm2415;Itga9	0.716906	0.721866	0.638419	0.653757	0.611775	0.532495	0.609736	0.64431	0.739982	0.531241	0.537341	0.743398	0.447849	0.702837	0.561714	0.432639	0.367291	0.50306	0.305492	0.652138	0.513286	-0.138852	0.0129678
cg36203982_TC11	Enhancer	chr19	Ostf1	0.873586	0.87808	0.832013	0.84429	0.770792	0.75666	0.755272	0.913639	0.887568	0.670566	0.775925	0.912848	0.702261	0.893945	0.691568	0.569681	0.649541	0.698845	0.547303	0.834656	0.711248	-0.123407	0.0129571
cg31119576_BC11	Random	chr12	NA	0.804965	0.802635	0.727016	0.769988	0.67316	0.636145	0.585607	0.704763	0.838788	0.526859	0.66358	0.775705	0.57281	0.808436	0.523978	0.413374	0.58056	0.56559	0.478749	0.727008	0.590964	-0.136044	0.0129448
cg31779924_TC21	Enhancer	chr13	1700112M02Rik	0.765894	0.671745	0.655756	0.74272	0.445242	0.569312	0.373443	0.592845	0.799414	0.436507	0.507138	0.543522	0.431734	0.72316	0.320314	0.207462	0.46742	0.312492	0.459005	0.624041	0.440875	-0.183166	0.0129102
cg47811727_TC21	NA	chrX	NA	0.854157	0.915839	0.876976	0.920546	0.876638	0.850042	0.759856	0.756219	0.839227	0.74449	0.856744	0.88122	0.799011	0.816824	0.566358	0.636113	0.757406	0.709404	0.694308	0.849944	0.746188	-0.103757	0.012894
cg40021236_TC21	TSS;chr3:90603770;S100a4;ENSMUST00000001046;-204;2	chr3	Gm42674;S100a4	0.731631	0.804549	0.753018	0.751235	0.685958	0.623339	0.662671	0.746764	0.744748	0.645317	0.602441	0.791296	0.573343	0.767834	0.648063	0.586167	0.527672	0.577517	0.46558	0.722657	0.618523	-0.104134	0.0128814
cg33987889_TC21	Enhancer	chr16	NA	0.845486	0.813197	0.724549	0.758587	0.721112	0.643884	0.727962	0.818766	0.83328	0.603039	0.708687	0.849569	0.612145	0.82578	0.608339	0.49557	0.604197	0.592741	0.521471	0.765203	0.642154	-0.123049	0.0128746
cg31550875_TC21	Enhancer	chr13	NA	0.744352	0.540393	0.700845	0.722865	0.516971	0.623685	0.497777	0.668254	0.681204	0.563691	0.532958	0.362222	0.528267	0.546379	0.466762	0.541381	0.604024	0.492554	0.60785	0.632927	0.524609	-0.108318	0.0128663
cg47857068_BC21	NA	chrX	Stard8	0.753852	0.792104	0.735903	0.752255	0.682529	0.59068	0.626096	0.689195	0.700611	0.583681	0.609906	0.762872	0.519213	0.765017	0.595268	0.55484	0.560807	0.567044	0.499569	0.702581	0.601822	-0.100759	0.0128652
cg43055434_TC11	Enhancer	chr5	1810059H22Rik;Gm15406;Gm42791	0.584023	0.60451	0.566317	0.571785	0.477669	0.487222	0.48586	0.553452	0.598997	0.427627	0.404979	0.65687	0.361065	0.610188	0.447645	0.343175	0.292668	0.398615	0.246833	0.54776	0.418967	-0.128793	0.0128623
cg33991183_TC11	miRNA;chr16:21256066;Mir7680;ENSMUST00000183640;121;3	chr16	Gm16863;Gm49750	0.79489	0.775685	0.784395	0.774268	0.670361	0.61571	0.635604	0.753673	0.802748	0.648482	0.651993	0.752677	0.598615	0.778011	0.649565	0.588121	0.521728	0.624725	0.49276	0.734148	0.630667	-0.103481	0.0128546
cg40346031_BC21	Enhancer	chr3	Dkk2	0.870111	0.896573	0.831471	0.832551	0.719577	0.666569	0.68265	0.823046	0.877665	0.614179	0.737523	0.866612	0.61601	0.855273	0.662322	0.477206	0.655908	0.594908	0.536986	0.800024	0.661693	-0.138331	0.0128526
cg30148459_TC21	EPIC;cg20368458	chr11	Gm11685	0.718254	0.688878	0.67436	0.684367	0.587344	0.54546	0.568038	0.684176	0.715362	0.539706	0.567887	0.712526	0.50258	0.719087	0.521732	0.421562	0.49715	0.500459	0.469142	0.651804	0.545183	-0.106621	0.0128465
cg39941170_TC21	GeneBody;Fga;NM_001111048;inside_[intron_between_exon_3_and_4];splice=0	chr3	Fga	0.781469	0.723598	0.737705	0.807624	0.632343	0.644909	0.594038	0.774034	0.828261	0.638715	0.673175	0.697164	0.595897	0.752902	0.559701	0.496465	0.632067	0.573429	0.617429	0.724887	0.623694	-0.101192	0.0128306
cg39918146_TC21	Enhancer	chr3	Gm17359	0.657035	0.640977	0.646219	0.600985	0.591442	0.525715	0.568545	0.629889	0.699708	0.506491	0.57186	0.660859	0.491644	0.624998	0.560754	0.453023	0.442024	0.517409	0.303124	0.617835	0.513219	-0.104616	0.0128295
cg48035993_BC21	NA	chrX	H2bfm	0.933396	0.953463	0.95853	0.93803	0.921897	0.91775	0.880839	0.807031	0.897978	0.920993	0.889339	0.902626	0.876261	0.916662	0.659834	0.728624	0.697682	0.694761	0.598979	0.912102	0.788576	-0.123525	0.0128118
cg30257973_TC21	Enhancer	chr11	Timp2	0.894069	0.872027	0.820241	0.834377	0.765336	0.649078	0.753261	0.841417	0.880191	0.70515	0.698047	0.890924	0.634545	0.876031	0.678163	0.586995	0.568492	0.659856	0.531521	0.812222	0.682972	-0.12925	0.0127763
cg43112107_BC21	lincRNATSS;chr6:6484321;Gm20617;ENSMUST00000177332;423,lincRNATSS;chr6:6484487;Gm20617;ENSMUST00000177082;589	chr6	Gm20617;Gm20685	0.613749	0.60534	0.573557	0.611224	0.517747	0.471076	0.488633	0.605058	0.620134	0.433428	0.4733	0.646508	0.418975	0.639922	0.439791	0.315121	0.346058	0.412729	0.236198	0.567391	0.436203	-0.131188	0.0127666
cg41626767_BC11	Clock;Meer435;-0.0612220933515	chr4	Epha2	0.785231	0.813995	0.795643	0.769402	0.735262	0.62568	0.686213	0.779465	0.823906	0.672298	0.629461	0.826301	0.586515	0.789722	0.6687	0.615741	0.495393	0.634827	0.449678	0.7572	0.636864	-0.120336	0.0127637
cg35788602_TC21	Enhancer	chr18	Synpo	0.871517	0.685612	0.804556	0.861322	0.658917	0.700463	0.577457	0.837624	0.902131	0.657856	0.708756	0.590121	0.64687	0.77621	0.530647	0.524016	0.692176	0.555586	0.675478	0.766622	0.635772	-0.130851	0.0127513
cg33035178_BC11	Random	chr15	C9	0.874139	0.857012	0.82688	0.849082	0.76355	0.686765	0.733184	0.837117	0.903163	0.671714	0.691485	0.912294	0.654867	0.866814	0.671651	0.617459	0.516924	0.675946	0.469019	0.814544	0.674817	-0.139726	0.0127369
cg41018016_TC21	GeneBody;Tle1;NM_001285529;inside_[intron_between_exon_4_and_5];splice=0	chr4	Tle1	0.627938	0.717995	0.621176	0.674681	0.619402	0.518764	0.618352	0.686332	0.676536	0.582895	0.533041	0.701237	0.467559	0.694509	0.551273	0.44423	0.447131	0.505861	0.40688	0.640131	0.533462	-0.106669	0.0127304
cg34472355_BC21	lincRNATSS;chr16:90363117;Gm49710;ENSMUST00000231427;33	chr16	Gm49710	0.721162	0.565398	0.664296	0.676539	0.517198	0.513681	0.492042	0.691992	0.689548	0.51607	0.603847	0.558992	0.505733	0.612409	0.478853	0.422023	0.448963	0.520595	0.423527	0.614651	0.509101	-0.105549	0.0126976
cg39120651_TC21	Enhancer	chr2	1700030C14Rik	0.60493	0.405364	0.603682	0.567381	0.381169	0.440298	0.324726	0.548383	0.577953	0.43001	0.378868	0.278052	0.364237	0.442552	0.289478	0.332919	0.46921	0.342193	0.42777	0.494876	0.375529	-0.119347	0.0126933
cg42949367_TC21	Enhancer	chr5	Mad1l1	0.838114	0.6516	0.837083	0.852122	0.668459	0.738257	0.629683	0.823342	0.833556	0.766767	0.659856	0.510477	0.670162	0.679816	0.602545	0.697989	0.676274	0.640838	0.675416	0.763579	0.658014	-0.105566	0.0126931
cg36180859_TC21	CTCF	chr19	NA	0.58282	0.462694	0.612557	0.629138	0.433297	0.464647	0.370587	0.594836	0.590497	0.497853	0.431831	0.314092	0.416255	0.504658	0.398304	0.415947	0.443063	0.371413	0.431699	0.526786	0.422511	-0.104275	0.0126771
cg43790458_TC21	Adenoma	chr6	Gm9871	0.754686	0.781038	0.714774	0.75675	0.678293	0.600427	0.638482	0.765851	0.744751	0.609592	0.604624	0.791343	0.548848	0.744115	0.628086	0.547815	0.466791	0.587713	0.375693	0.715006	0.590462	-0.124544	0.0126508
cg31412819_TC11	Random	chr13	NA	0.836779	0.817312	0.762204	0.804618	0.672186	0.606483	0.635185	0.792793	0.868032	0.608833	0.645444	0.837474	0.546529	0.838065	0.575943	0.437511	0.523043	0.565456	0.40629	0.755066	0.598459	-0.156607	0.0126307
cg44448190_BC21	Enhancer	chr7	Tshz3	0.757783	0.738612	0.694624	0.760922	0.62276	0.670405	0.55867	0.714526	0.766585	0.557607	0.638009	0.681163	0.57921	0.765525	0.500669	0.439674	0.59406	0.507156	0.643992	0.698321	0.590706	-0.107614	0.0126176
cg46800449_BC11	Enhancer	chr9	Arid3b;Gm17231	0.822537	0.837672	0.788714	0.828773	0.711765	0.680078	0.643219	0.779423	0.847607	0.653255	0.723118	0.794881	0.662411	0.825765	0.607115	0.54208	0.650868	0.60239	0.580119	0.771088	0.6642	-0.106887	0.0126175
cg28538410_BC21	Enhancer	chr10	Col13a1	0.811379	0.803265	0.727471	0.789035	0.66028	0.615262	0.648749	0.777723	0.814821	0.590705	0.646548	0.848866	0.565585	0.776706	0.560009	0.433898	0.591857	0.513627	0.532565	0.738665	0.606037	-0.132628	0.012614
cg43382635_BC11	TSS;chr6:47830866;Zfp786;ENSMUST00000058844;-56;2	chr6	Zfp786	0.0465266	0.378706	0.378326	0.039352	0.0425951	0.331416	0.0493674	0.294303	0.317625	0.0394423	0.0578603	0.0480491	0.0334813	0.0375766	0.0340765	0.0494273	0.0392628	0.0294765	0.0323214	0.208691	0.0400974	-0.168593	0.0126092
cg35572483_BC11	EPIC;cg00950343	chr18	NA	0.874703	0.849961	0.854634	0.868707	0.739008	0.740952	0.745281	0.833758	0.903118	0.707746	0.759268	0.830247	0.720955	0.885886	0.732804	0.635788	0.642797	0.730603	0.571657	0.823347	0.721775	-0.101572	0.012597
cg41299504_TC21	Enhancer	chr4	Trabd2b	0.582584	0.6246	0.565199	0.580153	0.545009	0.492037	0.52592	0.575032	0.604955	0.46632	0.476862	0.654156	0.426263	0.607358	0.487536	0.354339	0.373419	0.420127	0.293951	0.566166	0.456033	-0.110132	0.0125907
cg39011592_TC11	Random	chr2	Slx4ip	0.879017	0.895516	0.780837	0.869044	0.735886	0.749853	0.733958	0.81391	0.878851	0.636243	0.734569	0.906419	0.656456	0.891761	0.590377	0.417519	0.589663	0.651235	0.580506	0.815208	0.665475	-0.149733	0.0125579
cg47380854_BC11	Enhancer	chr9	Trak1	0.789911	0.577678	0.738532	0.738373	0.543574	0.594279	0.50943	0.725456	0.735403	0.554279	0.604063	0.514057	0.566744	0.616043	0.540751	0.4678	0.579931	0.557938	0.485472	0.661404	0.548708	-0.112696	0.0125487
cg37882323_BC21	Random	chr1	Disp1	0.936172	0.920666	0.856261	0.898825	0.790203	0.79133	0.712111	0.879283	0.936609	0.654814	0.796903	0.947295	0.688003	0.919855	0.673429	0.527259	0.687665	0.646354	0.656572	0.85794	0.719815	-0.138125	0.012548
cg32012818_BC21	Enhancer	chr13	NA	0.612752	0.662692	0.57507	0.622872	0.56072	0.526798	0.532413	0.607347	0.638064	0.470417	0.49953	0.684064	0.450575	0.644187	0.485253	0.344667	0.375092	0.473458	0.317649	0.593192	0.474489	-0.118703	0.0125342
cg36707131_BC11	Enhancer	chr1	Tram2	0.483154	0.300762	0.453095	0.472077	0.280122	0.297911	0.158314	0.385458	0.439087	0.311505	0.299218	0.247329	0.228002	0.377417	0.136084	0.15536	0.258978	0.160173	0.194508	0.363331	0.236857	-0.126474	0.0125269
cg39207323_BC21	Enhancer	chr2	Gm14221	0.699569	0.70094	0.659222	0.671475	0.549271	0.562656	0.501963	0.645904	0.750819	0.514599	0.600929	0.655459	0.544686	0.666503	0.485303	0.371921	0.525852	0.431317	0.425126	0.63798	0.52217	-0.11581	0.0125153
cg31125088_BC11	lincRNATSS;chr12:110023873;Gm34667;ENSMUST00000222974;131	chr12	Gm34667	0.892889	0.873632	0.851612	0.856483	0.745666	0.745721	0.721638	0.856645	0.899041	0.703149	0.745869	0.907044	0.703223	0.869027	0.692058	0.59062	0.644288	0.671812	0.642809	0.827036	0.71699	-0.110046	0.0125116
cg36463408_BC21	GeneBody;Wbp1l;NM_146099;inside_[intron_between_exon_1_and_2];splice=0	chr19	Wbp1l	0.848755	0.82952	0.815915	0.824429	0.715515	0.626807	0.627361	0.801711	0.878672	0.638401	0.609249	0.841309	0.600246	0.866407	0.589758	0.508688	0.489555	0.625854	0.388459	0.774298	0.615793	-0.158506	0.0125078
cg37898944_BC11	Enhancer	chr1	Mark1	0.977529	0.96483	0.922433	0.935568	0.821808	0.772464	0.748637	0.927701	0.984971	0.754716	0.821808	0.940025	0.734679	0.967147	0.673863	0.637126	0.686325	0.711769	0.733352	0.895105	0.766081	-0.129024	0.0124982
cg37942675_BC21	Enhancer	chr1	Kcnk2	0.767079	0.828582	0.74538	0.806337	0.746019	0.635694	0.695542	0.8173	0.810644	0.638245	0.674832	0.83818	0.567982	0.827705	0.665498	0.563733	0.544419	0.590754	0.492754	0.761398	0.64041	-0.120987	0.012497
cg42412144_BC21	Enhancer	chr5	1700063O14Rik;Gm28271	0.757884	0.733895	0.717184	0.728659	0.641996	0.551579	0.61955	0.72958	0.782827	0.548886	0.558751	0.76973	0.512803	0.758351	0.588434	0.45992	0.448568	0.60103	0.391902	0.695906	0.563838	-0.132068	0.0124866
cg46326541_TC11	GeneBody;Rhou;NM_133955;inside_[intron_between_exon_2_and_3];splice=0	chr8	Galnt2l;Rhou	0.877834	0.764478	0.823234	0.850906	0.69288	0.706272	0.597256	0.79978	0.874289	0.675789	0.705385	0.705665	0.647438	0.826026	0.584567	0.558157	0.676064	0.606539	0.655242	0.776325	0.664087	-0.112238	0.0124849
cg30513525_TC11	Enhancer	chr12	Lamb1	0.916588	0.907434	0.8829	0.919907	0.820523	0.79859	0.768806	0.90146	0.960305	0.743579	0.798487	0.953978	0.750184	0.900864	0.729444	0.615981	0.764618	0.734894	0.714884	0.875168	0.770691	-0.104477	0.0124841
cg37780066_BC21	GeneBody;Slamf1;NM_013730;inside_[intron_between_exon_1_and_2];splice=0	chr1	Slamf1	0.571899	0.541076	0.500565	0.542027	0.471647	0.392911	0.445868	0.533337	0.554004	0.409043	0.420053	0.56633	0.361036	0.551489	0.392433	0.292344	0.299471	0.418507	0.228855	0.505926	0.393956	-0.11197	0.0124779
cg35739456_BC21	Adenoma	chr18	NA	0.713335	0.648201	0.608247	0.639404	0.547193	0.451586	0.552734	0.643599	0.680734	0.492155	0.542076	0.673415	0.442868	0.657235	0.472039	0.334857	0.337311	0.426021	0.213388	0.609448	0.459137	-0.150312	0.0124772
cg46581388_BC21	Enhancer	chr9	NA	0.64384	0.637536	0.638102	0.659269	0.570347	0.51454	0.570256	0.620011	0.66953	0.549385	0.520218	0.661742	0.482549	0.666532	0.523563	0.462271	0.404034	0.497497	0.369051	0.613714	0.513684	-0.10003	0.012473
cg42912208_BC11	Enhancer	chr5	NA	0.775066	0.769684	0.719675	0.759038	0.660098	0.641563	0.612834	0.75531	0.761074	0.598381	0.621711	0.794575	0.583453	0.770986	0.597043	0.504203	0.555355	0.581719	0.510232	0.717149	0.611766	-0.105383	0.0124352
cg47037112_TC21	lincRNATSS;chr9:84774512;4930554C24Rik;ENSMUST00000216802;83	chr9	4930554C24Rik	0.763834	0.724514	0.674969	0.701279	0.615086	0.631484	0.607883	0.679918	0.733968	0.517597	0.601791	0.785976	0.566812	0.716574	0.551919	0.419502	0.493732	0.548815	0.455548	0.681437	0.565827	-0.11561	0.0124221
cg36513927_TC11	miRNA;chr19:53010756;Mir6407;ENSMUST00000184510;135;1	chr19	Mir6407;Xpnpep1	0.877738	0.881365	0.874358	0.859702	0.800539	0.76921	0.777365	0.83658	0.921431	0.738507	0.779838	0.879076	0.725487	0.882215	0.726941	0.668476	0.569428	0.792103	0.583441	0.844254	0.734551	-0.109703	0.0123998
cg48135825_BC21	NA	chrX	Gm15162	0.909136	0.936373	0.910754	0.937516	0.924882	0.87278	0.759867	0.797026	0.818517	0.854061	0.839636	0.899658	0.817056	0.879029	0.671891	0.678298	0.647905	0.680376	0.662656	0.874094	0.763056	-0.111038	0.0123986
cg42771282_BC21	Enhancer	chr5	Pitpnm2	0.641581	0.70178	0.661445	0.63436	0.676643	0.639382	0.678831	0.657788	0.641102	0.616415	0.563503	0.641908	0.58452	0.602843	0.622121	0.636863	0.34589	0.375993	0.552128	0.659212	0.554218	-0.104994	0.0123914
cg40917648_BC21	lincRNATSS;chr4:56224521;2310081O03Rik;ENSMUST00000128591;181	chr4	2310081O03Rik	0.783419	0.760156	0.707351	0.755966	0.670602	0.640428	0.661119	0.746083	0.781664	0.602794	0.647718	0.810099	0.588554	0.757811	0.597703	0.464113	0.564879	0.600175	0.551194	0.722977	0.618504	-0.104472	0.0123847
cg38614304_TC21	VMR;chr2:81007046-81007328	chr2	NA	0.626448	0.543715	0.579051	0.625363	0.462456	0.46098	0.398447	0.579225	0.635976	0.452461	0.473241	0.537652	0.419206	0.613599	0.412555	0.310946	0.318044	0.415929	0.251764	0.54574	0.42054	-0.125201	0.0123743
cg41825448_BC21	EPIC;cg26521730	chr5	Cfap69	0.780204	0.743135	0.716704	0.782248	0.671068	0.619113	0.649068	0.733297	0.793593	0.589015	0.655628	0.769418	0.614695	0.756981	0.624143	0.472365	0.554815	0.627411	0.499212	0.720937	0.616368	-0.104568	0.0123608
cg39296103_BC21	Enhancer	chr2	NA	0.675835	0.600821	0.629255	0.685207	0.515277	0.530353	0.457308	0.63215	0.66509	0.511415	0.514272	0.551897	0.507663	0.663334	0.434647	0.384844	0.508121	0.417203	0.476783	0.599033	0.497018	-0.102015	0.0123518
cg43609072_TC21	Enhancer	chr6	NA	0.694405	0.510962	0.720476	0.682677	0.536813	0.551189	0.56208	0.731435	0.636312	0.597953	0.538786	0.388222	0.483464	0.480208	0.499775	0.575798	0.557758	0.520228	0.604831	0.62515	0.524702	-0.100448	0.0123514
cg37654310_BC11	GeneBody;Angptl1;NM_028333;inside_[5-UTR;intron_between_exon_1_and_2];splice=0	chr1	Angptl1;Ralgps2	0.706485	0.787976	0.725653	0.683884	0.62385	0.542535	0.563063	0.69674	0.762299	0.548779	0.544047	0.773109	0.482921	0.737357	0.550558	0.428043	0.479151	0.457466	0.368863	0.676943	0.537029	-0.139913	0.0123432
cg35289736_BC21	Enhancer	chr17	NA	0.827221	0.812654	0.780239	0.812205	0.724046	0.69307	0.722035	0.798059	0.843136	0.653269	0.673553	0.857383	0.632236	0.836894	0.644973	0.571229	0.59158	0.702009	0.525545	0.779185	0.668867	-0.110318	0.012339
cg34989687_BC21	EnhancerVista;chr17:47988296-47991797	chr17	NA	0.792034	0.835718	0.76435	0.822583	0.686425	0.59937	0.644701	0.798767	0.835515	0.572554	0.585466	0.870476	0.578734	0.840419	0.573638	0.439625	0.553367	0.51837	0.428343	0.753274	0.596099	-0.157175	0.0123327
cg37809381_TC21	Enhancer	chr1	NA	0.805934	0.689812	0.77891	0.808645	0.610374	0.65055	0.499155	0.743662	0.818362	0.634449	0.631285	0.580356	0.602501	0.724558	0.484566	0.475079	0.629757	0.512916	0.588651	0.711711	0.586412	-0.1253	0.0123067
cg31108248_TC21	EPIC;cg03539735	chr12	Eml1	0.701629	0.711306	0.663749	0.681544	0.6139	0.531283	0.59013	0.666943	0.69256	0.571523	0.541949	0.721893	0.498558	0.701694	0.534522	0.466883	0.475025	0.523454	0.408525	0.650338	0.544403	-0.105935	0.0122966
cg42418388_TC11	VMR;chr5:92357515-92358372	chr5	Art3	0.76761	0.786019	0.738033	0.754809	0.648529	0.598123	0.631658	0.700914	0.782588	0.586559	0.59626	0.804857	0.522944	0.782139	0.600173	0.446341	0.432916	0.533701	0.455799	0.712031	0.576169	-0.135862	0.0122921
cg30272978_TC11	Enhancer	chr11	Ccdc40	0.754955	0.75031	0.83524	0.527522	0.737373	0.690643	0.791554	0.778179	0.679712	0.672864	0.65077	0.688685	0.61402	0.681573	0.536284	0.62311	0.512509	0.709534	0.44525	0.727276	0.61346	-0.113817	0.0122919
cg33578889_BC11	Enhancer	chr15	NA	0.932512	0.916093	0.869638	0.911575	0.778923	0.829907	0.718429	0.857362	0.937295	0.6895	0.771871	0.841329	0.743606	0.8816	0.649315	0.509479	0.829286	0.654021	0.809315	0.861304	0.737932	-0.123372	0.0122815
cg46334469_TC11	Enhancer	chr8	Galnt2;Galnt2l	0.472064	0.364652	0.506353	0.5338	0.416059	0.505387	0.263709	0.526535	0.511612	0.400654	0.343263	0.122232	0.34231	0.25551	0.241983	0.450092	0.376359	0.351735	0.44061	0.455574	0.332475	-0.1231	0.012281
cg41593034_TC21	Enhancer	chr4	NA	0.836569	0.816553	0.797555	0.778814	0.773821	0.699533	0.737737	0.833872	0.913236	0.668038	0.696083	0.869604	0.44073	0.842165	0.70054	0.533024	0.641865	0.642985	0.647463	0.798632	0.66825	-0.130383	0.0122802
cg37487730_TC21	Random	chr1	Gm18970	0.898022	0.934449	0.883698	0.89101	0.86188	0.768504	0.836556	0.879982	0.925963	0.787131	0.771088	0.941981	0.740742	0.921043	0.793652	0.733099	0.664863	0.760351	0.631605	0.875563	0.774556	-0.101007	0.0122788
cg46304295_TC21	Enhancer	chr8	Galnt2l	0.664536	0.680149	0.635359	0.664076	0.573791	0.497776	0.548803	0.657601	0.688453	0.512121	0.537743	0.693012	0.457563	0.691737	0.502651	0.370121	0.42376	0.457845	0.362506	0.623394	0.500906	-0.122488	0.0122626
cg35093362_TC21	EPIC;cg18361975	chr17	Efna5	0.61159	0.382824	0.543546	0.57185	0.338268	0.423693	0.255792	0.536312	0.555437	0.404347	0.34994	0.258207	0.344251	0.44904	0.272481	0.286008	0.370655	0.234291	0.360193	0.468812	0.332941	-0.135871	0.0122471
cg39756486_BC21	lincRNATSS;chr3:52927666;Gm20750;ENSMUST00000194274;22	chr3	Gm20750	0.597572	0.536698	0.607495	0.624106	0.493349	0.360978	0.445268	0.595871	0.605641	0.478268	0.472874	0.503473	0.426144	0.551706	0.424249	0.344007	0.333768	0.389557	0.423734	0.540776	0.434778	-0.105998	0.0122384
cg29739290_TC21	miRNA;chr11:72388756;Mir6338;ENSMUST00000183389;98;2	chr11	Mir6338	0.915966	0.91004	0.877643	0.920345	0.800908	0.706856	0.75259	0.909667	0.923661	0.690087	0.71427	0.94816	0.647167	0.942158	0.7145	0.575292	0.498724	0.694613	0.430824	0.857519	0.685579	-0.17194	0.0122382
cg43677507_TC11	Enhancer	chr6	Mgll	0.820814	0.783497	0.744617	0.774995	0.694351	0.68605	0.657258	0.796683	0.820624	0.640401	0.681406	0.811064	0.597564	0.802401	0.637381	0.528478	0.632374	0.632827	0.518093	0.75321	0.648199	-0.105011	0.0122342
cg32538439_TC21	Random	chr14	Gm33321	0.747246	0.750557	0.727528	0.761894	0.668144	0.6083	0.645532	0.755912	0.78215	0.645843	0.643758	0.730504	0.594222	0.759375	0.642046	0.547341	0.515701	0.610097	0.434038	0.716363	0.612293	-0.10407	0.012233
cg48151464_BC21	NA	chrX	Sh3kbp1	0.41505	0.414372	0.417522	0.39413	0.408189	0.289184	0.450659	0.540103	0.490312	0.234011	0.173594	0.250386	0.180421	0.256888	0.457169	0.464193	0.388912	0.352996	0.33169	0.424391	0.309026	-0.115365	0.012221
cg33087155_TC21	Enhancer	chr15	Pdzd2	0.769121	0.772215	0.724795	0.756767	0.65003	0.626011	0.629531	0.745358	0.739817	0.607193	0.624762	0.790495	0.55798	0.765242	0.615382	0.487932	0.519928	0.557191	0.471222	0.712627	0.599733	-0.112894	0.0122166
cg38832959_TC21	Enhancer	chr2	BC052040	0.787874	0.817876	0.758643	0.790775	0.69594	0.647852	0.664226	0.769478	0.822457	0.613464	0.658056	0.834609	0.603729	0.803232	0.626643	0.526306	0.624018	0.547896	0.548096	0.750569	0.638605	-0.111964	0.0121927
cg32704477_BC21	Enhancer	chr14	NA	0.789773	0.788107	0.72431	0.721406	0.732151	0.670915	0.698719	0.766115	0.805127	0.596173	0.62569	0.838223	0.599099	0.812923	0.648297	0.492404	0.530115	0.606608	0.495571	0.744069	0.62451	-0.119559	0.012184
cg43331763_BC11	TSS;chr6:38837223;Hipk2;ENSMUST00000160962;-28;2	chr6	Hipk2	0.963938	0.973331	0.939222	0.929958	0.886909	0.869345	0.887287	0.961468	0.971829	0.86524	0.865708	0.965327	0.79701	0.971977	0.860581	0.79417	0.685501	0.808754	0.652664	0.931476	0.826693	-0.104783	0.012182
cg28904920_TC21	lincRNATSS;chr10:99233117;Gm34777;ENSMUST00000219688;317	chr10	Gm34777;Gm48884	0.761542	0.768677	0.722919	0.752878	0.645605	0.602137	0.634568	0.740754	0.784137	0.584601	0.598411	0.795955	0.553492	0.756353	0.60566	0.455188	0.58381	0.562612	0.493862	0.71258	0.598994	-0.113585	0.0121809
cg31647605_BC21	GeneBody;Tifab;NM_001168615;inside_[3-UTR;noncoding_exon_3];splice=0	chr13	Tifab	0.766491	0.802254	0.762177	0.784626	0.718562	0.628595	0.661639	0.762543	0.76981	0.676602	0.635052	0.779504	0.570426	0.782659	0.671815	0.632098	0.526501	0.608498	0.509855	0.739633	0.639301	-0.100332	0.0121797
cg31799191_BC21	Enhancer	chr13	NA	0.680481	0.705798	0.672388	0.699512	0.611395	0.530878	0.585461	0.668682	0.69816	0.548015	0.556397	0.725213	0.501347	0.692883	0.57238	0.461248	0.485855	0.486925	0.456112	0.650306	0.548637	-0.101668	0.0121754
cg28423372_BC11	lincRNATSS;chr10:44599867;Gm35154;ENSMUST00000214824;66	chr10	Gm35154;Gm48065	0.740026	0.785738	0.729073	0.736478	0.703842	0.617745	0.656972	0.732836	0.769771	0.639262	0.630339	0.778955	0.563267	0.761199	0.625614	0.564984	0.535125	0.602399	0.439031	0.719165	0.614017	-0.105147	0.0121751
cg38415981_BC21	TSS;chr2:57997883;Galnt5;ENSMUST00000112616-ENSMUST00000166729;+227;2	chr2	Galnt5	0.726807	0.768095	0.700703	0.699278	0.616816	0.520771	0.581909	0.70307	0.710949	0.505079	0.545786	0.808397	0.421459	0.721579	0.529103	0.349017	0.375416	0.451304	0.231349	0.669822	0.493849	-0.175973	0.0121724
cg34059801_BC21	lincRNATSS;chr16:29979184;Gm1968;ENSMUST00000231469;0	chr16	Gm1968	0.869806	0.848687	0.791747	0.836365	0.699735	0.633608	0.663204	0.810766	0.854885	0.615183	0.650614	0.86637	0.559368	0.878811	0.601648	0.481611	0.525629	0.598779	0.449369	0.778756	0.622738	-0.156018	0.0121567
cg33263004_BC21	TSS;chr15:38933143;Baalc;ENSMUST00000163313;+27;1	chr15	Baalc;Gm49097	0.71943	0.704725	0.683958	0.709019	0.610777	0.636007	0.585019	0.685459	0.733052	0.517297	0.590204	0.73397	0.55486	0.733842	0.523812	0.414768	0.586693	0.539713	0.524201	0.674161	0.571936	-0.102225	0.0121425
cg36198792_TC21	VMR;chr19:17717068-17717269	chr19	Pcsk5	0.787482	0.805119	0.760929	0.765467	0.726001	0.641684	0.716311	0.787688	0.77197	0.649381	0.66869	0.833542	0.602705	0.777309	0.675893	0.590086	0.530754	0.627916	0.490715	0.751406	0.644699	-0.106707	0.0121322
cg37314909_BC21	Enhancer	chr1	Phlpp1	0.762737	0.662941	0.687965	0.745132	0.561968	0.586435	0.476997	0.732261	0.81234	0.482417	0.585604	0.604701	0.537699	0.726555	0.456485	0.350369	0.529499	0.601575	0.431897	0.669864	0.53068	-0.139184	0.012127
cg35148365_TC21	TSS;chr17:67950939;Arhgap28;ENSMUST00000164647;+112;2	chr17	Arhgap28	0.588919	0.613097	0.577214	0.613383	0.535028	0.467728	0.510246	0.605744	0.607359	0.490797	0.483239	0.625217	0.448279	0.613776	0.482925	0.342334	0.419555	0.431945	0.335023	0.568747	0.467309	-0.101438	0.0121269
cg45343102_TC21	Enhancer	chr8	NA	0.772529	0.704726	0.686451	0.747657	0.5447	0.626423	0.451637	0.659004	0.758997	0.531666	0.512245	0.5374	0.494411	0.729923	0.418207	0.34393	0.626421	0.337364	0.600395	0.661347	0.513196	-0.148151	0.0121216
cg47606910_BC21	NA	chrX	Gm14648	0.796286	0.837464	0.843173	0.86471	0.806272	0.844378	0.734895	0.69478	0.661699	0.762512	0.732618	0.798806	0.741416	0.778484	0.635864	0.58775	0.605681	0.573668	0.628641	0.787073	0.684544	-0.102529	0.0120992
cg28433357_TC21	Adenoma	chr10	NA	0.757993	0.73614	0.707036	0.730321	0.656269	0.599449	0.618612	0.717177	0.77845	0.608213	0.619227	0.7489	0.557707	0.727663	0.57981	0.525536	0.468192	0.638843	0.418827	0.700161	0.589292	-0.110869	0.0120815
cg28737655_BC21	Enhancer	chr10	Pip5k1c	0.795811	0.788864	0.737467	0.783214	0.642807	0.60329	0.590893	0.729057	0.781973	0.566718	0.639756	0.775061	0.535505	0.77854	0.51744	0.420092	0.567247	0.505553	0.580442	0.717042	0.588636	-0.128406	0.01208
cg40401977_BC21	Adenoma	chr3	NA	0.866641	0.673707	0.857088	0.869469	0.693164	0.689178	0.618322	0.822176	0.82252	0.724191	0.701627	0.563402	0.659095	0.734608	0.610655	0.61288	0.693076	0.652878	0.639322	0.768029	0.659173	-0.108856	0.012078
cg35880287_BC11	Enhancer	chr18	Tcf4	0.909643	0.920182	0.888402	0.90341	0.816118	0.73699	0.757938	0.88976	0.924419	0.758694	0.760449	0.914827	0.6866	0.919639	0.763633	0.68294	0.649328	0.710784	0.584972	0.860763	0.743186	-0.117576	0.012074
cg40441320_TC21	TSS;chr3:144760840;Clca3a1;ENSMUST00000059091;-76;1	chr3	Clca3a1	0.809564	0.83385	0.749306	0.807773	0.672872	0.650043	0.64985	0.766436	0.820013	0.575832	0.624849	0.860288	0.569476	0.831634	0.584512	0.466052	0.5332	0.569902	0.514944	0.751079	0.613069	-0.13801	0.0120554
cg28986462_TC11	Enhancer	chr10	NA	0.811005	0.821433	0.76474	0.773296	0.738895	0.619303	0.651992	0.779342	0.862535	0.645128	0.620407	0.832211	0.578619	0.813263	0.619729	0.507507	0.519027	0.61435	0.358836	0.75806	0.610908	-0.147152	0.0120516
cg40576376_BC21	Enhancer	chr4	Sdcbp	0.722914	0.747837	0.671252	0.702419	0.602466	0.657985	0.557625	0.68483	0.806462	0.485945	0.595574	0.69259	0.551716	0.727062	0.518564	0.343005	0.632441	0.557406	0.528608	0.683755	0.563291	-0.120463	0.0120358
cg43419774_TC21	Enhancer	chr6	NA	0.607756	0.580612	0.589167	0.600308	0.51063	0.419208	0.452953	0.589912	0.615788	0.463512	0.427366	0.608258	0.425471	0.622259	0.397229	0.340028	0.39901	0.364458	0.305587	0.551815	0.435318	-0.116497	0.0120321
cg30525115_BC21	Enhancer	chr12	NA	0.754338	0.834017	0.749898	0.802374	0.682879	0.672399	0.672579	0.767752	0.805251	0.612475	0.65428	0.842248	0.597145	0.807901	0.622948	0.493887	0.551558	0.593772	0.537859	0.749054	0.631407	-0.117647	0.0120287
cg33684789_BC21	GeneBody;Cpne8;NM_025815;inside_[intron_between_exon_6_and_7];splice=0	chr15	Cpne8	0.834483	0.802529	0.7871	0.806634	0.665118	0.661123	0.656154	0.827717	0.833438	0.608843	0.639713	0.870477	0.609399	0.831612	0.595109	0.464098	0.525611	0.580084	0.49745	0.763811	0.62224	-0.141571	0.0120249
cg48194661_TC21	NA	chrX	Gm15232	0.884149	0.729568	0.820292	0.848237	0.695747	0.607676	0.71726	0.831633	0.865009	0.650812	0.669499	0.721109	0.593993	0.765944	0.665516	0.644297	0.673304	0.67988	0.685356	0.77773	0.674971	-0.102759	0.0120206
cg40265230_TC21	Enhancer	chr3	Bcar3	0.733939	0.74223	0.697672	0.715226	0.65067	0.546135	0.608309	0.708631	0.707965	0.548328	0.546684	0.734572	0.533398	0.751757	0.597793	0.494119	0.479286	0.551218	0.423732	0.678975	0.566089	-0.112887	0.0120151
cg30099832_TC21	VMR;chr11:105356415-105356566	chr11	NA	0.788378	0.774751	0.728824	0.764572	0.637274	0.585156	0.624262	0.739909	0.800159	0.527992	0.60674	0.827932	0.517611	0.800806	0.537719	0.391569	0.4958	0.498975	0.449966	0.715921	0.565511	-0.15041	0.0120102
cg46288124_BC11	EnhancerVista;chr8:121283047-121284421	chr8	Galnt2l;Gm26815	0.783066	0.790069	0.737705	0.794468	0.705912	0.591271	0.64622	0.784459	0.779418	0.59423	0.640972	0.816577	0.559536	0.771742	0.60835	0.510268	0.56375	0.623475	0.536431	0.734732	0.622533	-0.112199	0.0119994
cg38930932_BC21	Enhancer	chr2	NA	0.799123	0.850553	0.817219	0.840601	0.761175	0.679639	0.688003	0.815588	0.800908	0.646557	0.702127	0.841781	0.624578	0.850908	0.589613	0.489287	0.696349	0.609236	0.603221	0.783645	0.665366	-0.11828	0.0119992
cg40158462_BC21	TSS;chr3:107221731;Cym;ENSMUST00000029504;+50;2	chr3	Cym	0.84973	0.894044	0.782761	0.827933	0.765819	0.72665	0.740404	0.829911	0.842431	0.674693	0.701187	0.898684	0.652522	0.851516	0.682871	0.599046	0.710711	0.611826	0.646026	0.806631	0.702908	-0.103723	0.0119916
cg36347537_TC21	Enhancer	chr19	Gm32027	0.578697	0.533652	0.504663	0.487521	0.435271	0.430206	0.419351	0.440186	0.549677	0.343398	0.381462	0.534042	0.357901	0.571987	0.399743	0.274232	0.314758	0.345257	0.256377	0.486581	0.377916	-0.108665	0.0119764
cg46580320_BC21	GeneBody;Ets1;NM_001038642;inside_[intron_between_exon_1_and_2];splice=0	chr9	Ets1	0.852209	0.865972	0.800813	0.845488	0.743954	0.690063	0.699076	0.85303	0.886522	0.671662	0.757114	0.84344	0.632074	0.863361	0.668554	0.579413	0.657428	0.656769	0.580723	0.804125	0.691054	-0.113072	0.0119759
cg42480565_BC21	TSS;chr5:100572244;Plac8;ENSMUST00000031264;+169;2	chr5	Plac8	0.434019	0.627367	0.483459	0.365239	0.584097	0.523245	0.632242	0.422623	0.441163	0.3806	0.379075	0.473325	0.435943	0.435738	0.398479	0.370497	0.366689	0.345038	0.387593	0.501495	0.397298	-0.104197	0.0119752
cg35831332_TC21	Enhancer	chr18	Gm50353	0.807661	0.805115	0.746996	0.829441	0.721752	0.642751	0.651554	0.761638	0.801233	0.669348	0.629552	0.748717	0.604454	0.834703	0.676874	0.580124	0.533842	0.59731	0.413992	0.752016	0.628892	-0.123124	0.0119752
cg44552731_TC11	Enhancer	chr7	Csrp3	0.973135	0.979887	0.90026	0.943701	0.810762	0.716008	0.736702	0.944502	0.967765	0.710926	0.751543	0.970144	0.661078	0.966939	0.709395	0.543958	0.702284	0.653292	0.576484	0.885858	0.724604	-0.161254	0.0119744
cg44143495_TC21	Enhancer	chr6	NA	0.715697	0.744249	0.692257	0.694485	0.562382	0.50856	0.541874	0.674966	0.75647	0.451863	0.508803	0.765157	0.441679	0.733173	0.50651	0.351201	0.349094	0.48866	0.306004	0.654549	0.490214	-0.164334	0.011974
cg43888164_BC11	TSS;chr6:116650608;Depp1;ENSMUST00000067354;+79;1,TSS;chr6:116650627;Depp1;ENSMUST00000178241;+60;1,TSS;chr6:116650695;Depp1;ENSMUST00000204555;-8;1	chr6	Depp1;Rassf4	0.83747	0.86774	0.680304	0.842639	0.619057	0.624214	0.520369	0.689247	0.867803	0.518142	0.60736	0.695105	0.503795	0.845832	0.45089	0.261041	0.581821	0.424468	0.529692	0.727649	0.541815	-0.185835	0.0119678
cg28499215_BC21	Enhancer	chr10	Edar	0.865275	0.860856	0.780166	0.840343	0.706878	0.62183	0.679225	0.803804	0.836959	0.626142	0.649385	0.865701	0.586228	0.864558	0.618263	0.481692	0.52299	0.58133	0.483445	0.77726	0.627973	-0.149286	0.0119658
cg37502941_TC21	Enhancer	chr1	Lmod1	0.814323	0.843923	0.778838	0.808553	0.725332	0.675178	0.680831	0.777053	0.822872	0.671915	0.691255	0.819438	0.628604	0.832788	0.662086	0.531191	0.624573	0.604634	0.548534	0.769656	0.661502	-0.108154	0.0119353
cg28122145_BC21	Enhancer	chr10	Esr1	0.820899	0.853922	0.815056	0.79501	0.775928	0.647346	0.770744	0.821283	0.859875	0.683946	0.652943	0.878927	0.61516	0.838493	0.712768	0.64757	0.573113	0.669587	0.535759	0.795563	0.680827	-0.114736	0.0119212
cg45899841_TC21	GeneBody;Inpp4b;NM_001297591;inside_[5-UTR;intron_between_exon_2_and_3];splice=0	chr8	Inpp4b	0.639274	0.663362	0.615461	0.586964	0.561246	0.519024	0.565663	0.632969	0.712871	0.493715	0.547659	0.697395	0.461686	0.642348	0.507597	0.375037	0.405798	0.46202	0.348502	0.610759	0.494176	-0.116584	0.0119187
cg32700354_BC21	Enhancer	chr14	Tsc22d1	0.693967	0.759843	0.638999	0.710399	0.639259	0.617756	0.630959	0.731058	0.703628	0.56551	0.608787	0.747318	0.551209	0.727623	0.560245	0.475294	0.421823	0.590491	0.441202	0.680652	0.56895	-0.111702	0.0119143
cg31047458_BC21	TSS;chr12:103434210;Ifi27;ENSMUST00000076702-ENSMUST00000076788-ENSMUST00000079294;+76;1,TSS;chr12:103434211;Ifi27;ENSMUST00000066701;+75;1,TSS;chr12:103434258;Ifi27;ENSMUST00000085065;+28;1,TSS;chr12:103434291;Ifi27;ENSMUST00000140838;-5;1	chr12	Ifi27	0.713747	0.765464	0.700335	0.75282	0.597366	0.53268	0.579389	0.723915	0.803566	0.520103	0.591934	0.781891	0.485962	0.744256	0.489845	0.367507	0.425321	0.528513	0.387381	0.685476	0.532271	-0.153205	0.0119015
cg47312498_BC21	CTCF	chr9	NA	0.650625	0.622704	0.612563	0.632131	0.544037	0.469981	0.523867	0.641133	0.632273	0.485214	0.483598	0.67101	0.425935	0.669418	0.450128	0.344142	0.353891	0.410207	0.259041	0.592146	0.455258	-0.136887	0.0118913
cg47552643_BC11	NA	chrX	Gm14569	0.298164	0.270086	0.275969	0.28581	0.283332	0.238593	0.384895	0.440273	0.416508	0.145158	0.10943	0.1106	0.102351	0.172399	0.323634	0.320492	0.19929	0.308137	0.321093	0.321514	0.211258	-0.110256	0.0118812
cg36204389_TC21	GeneBody;Nmrk1;NM_145497;inside_[intron_between_exon_5_and_6];splice=0	chr19	Nmrk1	0.848097	0.815595	0.79202	0.828364	0.727518	0.695786	0.688613	0.816009	0.844963	0.663896	0.666258	0.875155	0.658208	0.828186	0.669307	0.551031	0.591803	0.644906	0.534282	0.784107	0.668303	-0.115804	0.0118808
cg29001134_BC11	lincRNATSS;chr10:113562763;Gm40765;ENSMUST00000218612;554	chr10	Gm40765	0.76013	0.773082	0.754084	0.721931	0.703288	0.596872	0.7048	0.744007	0.775875	0.629256	0.669996	0.783182	0.577783	0.760224	0.651069	0.545893	0.502937	0.582166	0.449135	0.726008	0.615164	-0.110844	0.0118717
cg38942669_TC21	Enhancer	chr2	Morrbid	0.854652	0.833984	0.812324	0.851498	0.751315	0.744061	0.732668	0.836441	0.861491	0.670097	0.771827	0.874699	0.656572	0.850548	0.643755	0.566593	0.671704	0.706682	0.662148	0.808715	0.707462	-0.101252	0.0118642
cg45217867_BC21	Enhancer	chr7	NA	0.652823	0.716585	0.641376	0.656412	0.592625	0.499152	0.581332	0.651941	0.666193	0.525596	0.48485	0.716428	0.425244	0.68317	0.560881	0.415509	0.403949	0.44322	0.315927	0.628715	0.497477	-0.131238	0.011861
cg29604910_TC21	TSS;chr11:59571812;Olfr222;ENSMUST00000071943;-223;2	chr11	Olfr222	0.785444	0.797742	0.780691	0.774967	0.657178	0.661384	0.641089	0.734617	0.798205	0.61268	0.654165	0.794472	0.607533	0.781459	0.623288	0.492043	0.609102	0.570327	0.594732	0.736813	0.63398	-0.102833	0.0118604
cg29739289_BC21	miRNA;chr11:72388756;Mir6338;ENSMUST00000183389;180;3	chr11	Mir6338	0.938966	0.89061	0.899903	0.934238	0.796901	0.697511	0.786285	0.893299	0.917207	0.723831	0.734983	0.906399	0.698613	0.923455	0.714829	0.558689	0.53896	0.787232	0.504323	0.861658	0.709131	-0.152526	0.0118525
cg46442595_BC21	Enhancer	chr9	NA	0.751229	0.79015	0.718487	0.692441	0.647728	0.576493	0.627174	0.682648	0.724827	0.544926	0.606752	0.776102	0.518466	0.748978	0.552083	0.452568	0.485678	0.560776	0.426116	0.690131	0.567245	-0.122886	0.0118452
cg34937225_TC11	Enhancer	chr17	NA	0.852869	0.822352	0.789632	0.846552	0.756642	0.67172	0.728726	0.818083	0.836968	0.687103	0.673957	0.837684	0.660021	0.847134	0.671991	0.584692	0.515968	0.698983	0.455349	0.791505	0.663288	-0.128217	0.0118433
cg31448971_TC11	PseudogeneTSS;chr13:37698158;Gm49351;ENSMUST00000224828;49	chr13	Gm40918;Gm49351	0.896799	0.917288	0.867457	0.900237	0.862079	0.801653	0.839001	0.86779	0.938609	0.767953	0.817717	0.905336	0.818963	0.891269	0.789083	0.725612	0.689258	0.791339	0.570197	0.876768	0.776673	-0.100095	0.0118326
cg46012572_TC21	GeneBody;Ces1c;NM_007954;inside_[intron_between_exon_6_and_7];splice=0	chr8	Ces1c	0.785579	0.782942	0.728653	0.800661	0.65386	0.575818	0.629044	0.756694	0.798675	0.537171	0.612974	0.802127	0.535333	0.802999	0.551953	0.422148	0.478335	0.580008	0.321314	0.723547	0.564436	-0.159111	0.0118291
cg36884110_TC21	EPIC;cg06855337	chr1	NA	0.926738	0.902955	0.854799	0.875728	0.80603	0.737751	0.787104	0.886932	0.929208	0.682256	0.798026	0.920989	0.728844	0.918804	0.684031	0.540602	0.653453	0.727171	0.565013	0.856361	0.721919	-0.134442	0.0118252
cg42546633_BC11	Enhancer	chr5	NA	0.930267	0.922839	0.862325	0.877696	0.788674	0.78169	0.773316	0.881286	0.934564	0.703691	0.780654	0.894281	0.76713	0.902314	0.737067	0.55822	0.750617	0.729541	0.717184	0.861406	0.75407	-0.107336	0.0118245
cg29872524_TC21	Enhancer	chr11	Bcas3	0.655853	0.70309	0.633428	0.657208	0.58633	0.518606	0.552569	0.646003	0.653798	0.53137	0.500373	0.692363	0.476748	0.675199	0.536221	0.442213	0.421416	0.484404	0.352775	0.622987	0.511308	-0.111679	0.0118125
cg45590478_TC21	Enhancer	chr8	Dlc1	0.849768	0.85684	0.798928	0.855519	0.699377	0.577708	0.651128	0.842537	0.874947	0.629408	0.586374	0.885878	0.52925	0.867099	0.62107	0.482901	0.476342	0.50777	0.339625	0.778528	0.592572	-0.185956	0.011802
cg39607067_BC21	Adenoma	chr3	NA	0.597198	0.652098	0.554971	0.564207	0.524749	0.47029	0.487922	0.567803	0.627407	0.423083	0.445366	0.636469	0.416842	0.630096	0.454978	0.324829	0.40801	0.404557	0.323077	0.560738	0.446731	-0.114008	0.0117968
cg40462689_TC21	Enhancer	chr3	NA	0.808519	0.663741	0.760732	0.783759	0.622917	0.632156	0.578854	0.738239	0.8073	0.62332	0.648999	0.61382	0.608204	0.732004	0.536093	0.509559	0.622958	0.611545	0.59485	0.710691	0.610135	-0.100556	0.0117968
cg35093956_BC21	Adenoma	chr17	Efna5	0.761487	0.555577	0.700934	0.732427	0.499136	0.566308	0.477946	0.702755	0.737707	0.509387	0.549581	0.523507	0.508985	0.612795	0.449603	0.386122	0.561429	0.451254	0.566	0.637142	0.511866	-0.125276	0.0117915
cg43203985_TC21	Enhancer	chr6	Fam3c	0.698921	0.77549	0.713352	0.681838	0.708131	0.603098	0.706533	0.691208	0.722186	0.580051	0.583953	0.810459	0.546607	0.69715	0.641989	0.523864	0.451532	0.596843	0.443946	0.700084	0.587639	-0.112445	0.0117905
cg36245371_TC11	Enhancer	chr19	Tjp2	0.823298	0.844344	0.742236	0.819866	0.689692	0.689486	0.588112	0.726928	0.867118	0.617542	0.642494	0.718388	0.639277	0.849509	0.599858	0.464681	0.646786	0.552339	0.551496	0.754564	0.628237	-0.126327	0.0117899
cg30822233_TC11	Enhancer	chr12	Plekhg3	0.554737	0.596238	0.487524	0.602714	0.413727	0.438256	0.314631	0.512014	0.523987	0.342694	0.384695	0.541788	0.385208	0.541033	0.27737	0.204164	0.37356	0.301871	0.262336	0.493759	0.361472	-0.132287	0.0117837
cg33154241_TC21	Enhancer	chr15	NA	0.860558	0.824189	0.843465	0.815264	0.74356	0.698313	0.732736	0.820154	0.862718	0.631179	0.708744	0.871038	0.647307	0.821468	0.695435	0.472607	0.584966	0.727381	0.444177	0.800106	0.66043	-0.139676	0.0117817
cg37508449_TC21	Enhancer	chr1	NA	0.583064	0.631141	0.561112	0.593616	0.537208	0.457356	0.521792	0.58603	0.587733	0.476421	0.43256	0.640088	0.4032	0.616253	0.471407	0.359987	0.336783	0.400566	0.23783	0.562117	0.43751	-0.124607	0.0117733
cg31053542_TC11	TSS;chr12:104236251;Serpina3g;ENSMUST00000043315;-123;1,TSS;chr12:104236258;Serpina3g;ENSMUST00000171916;-130;1,TSS;chr12:104236259;Serpina3g;ENSMUST00000170628;-131;1	chr12	Serpina3g	0.729664	0.764761	0.71575	0.758358	0.666922	0.621571	0.626442	0.745924	0.772445	0.627948	0.621654	0.763321	0.580158	0.762302	0.590696	0.497425	0.522023	0.613335	0.456316	0.711315	0.603518	-0.107797	0.0117641
cg37834065_TC11	Enhancer	chr1	Smyd3	0.866156	0.697267	0.814645	0.859891	0.599766	0.703016	0.540653	0.774977	0.860989	0.660958	0.683643	0.5183	0.635533	0.722315	0.511954	0.467943	0.680516	0.526134	0.651565	0.746374	0.605886	-0.140487	0.0117594
cg34837176_BC21	Enhancer	chr17	Sik1	0.893197	0.91275	0.846722	0.881669	0.788603	0.688333	0.729056	0.859435	0.915265	0.700282	0.711752	0.917664	0.651584	0.903057	0.687858	0.585017	0.646255	0.660735	0.581154	0.835003	0.704536	-0.130468	0.0117565
cg38871051_BC21	Enhancer	chr2	Mapkbp1	0.652967	0.645105	0.643045	0.667796	0.580377	0.572675	0.52517	0.692677	0.708862	0.539237	0.543815	0.651628	0.503218	0.690489	0.500724	0.461988	0.445103	0.569493	0.350616	0.632075	0.525631	-0.106444	0.0117531
cg46926889_BC21	Enhancer	chr9	Myo1e	0.796458	0.803912	0.722699	0.798542	0.676001	0.559803	0.610619	0.760571	0.793478	0.584907	0.612953	0.836585	0.480182	0.77649	0.538388	0.393251	0.503943	0.548205	0.427897	0.724676	0.57028	-0.154396	0.011751
cg33436507_BC21	EnhancerVista;chr15:66824301-66827162	chr15	Sla;Tg	0.537105	0.576351	0.495919	0.554817	0.440809	0.416698	0.418261	0.524323	0.539252	0.368321	0.44727	0.558636	0.387366	0.544739	0.378146	0.285646	0.349172	0.373256	0.288399	0.500393	0.398095	-0.102298	0.0117344
cg43728709_BC21	Enhancer	chr6	Lrig1	0.647275	0.686307	0.630725	0.643247	0.630084	0.49161	0.54614	0.701768	0.716937	0.455701	0.52051	0.726286	0.454559	0.653968	0.507194	0.369048	0.45461	0.519113	0.241299	0.632677	0.490229	-0.142448	0.0117213
cg43389135_BC11	GeneBody;Atp6v0e2;NM_133764;inside_[3-UTR;noncoding_exon_4];splice=0	chr6	Atp6v0e2	0.865212	0.88437	0.843201	0.850258	0.793227	0.77681	0.741935	0.870686	0.872542	0.699134	0.743076	0.871999	0.672516	0.88737	0.685179	0.624111	0.756917	0.59183	0.782572	0.833138	0.731471	-0.101667	0.0117137
cg32429090_BC21	EnhancerVista;chr14:46223997-46224959	chr14	NA	0.911686	0.902049	0.834084	0.829005	0.789657	0.838329	0.84066	0.886474	0.880055	0.729306	0.788252	0.900023	0.770431	0.89797	0.737681	0.605126	0.69663	0.800163	0.608752	0.856889	0.753433	-0.103456	0.0117034
cg40324935_TC21	Enhancer	chr3	NA	0.749631	0.766824	0.70624	0.751057	0.647006	0.575628	0.609485	0.71892	0.768342	0.595983	0.599877	0.76465	0.557295	0.752809	0.584954	0.47527	0.515568	0.526558	0.438332	0.699237	0.58113	-0.118107	0.0116883
cg41486165_BC21	EPIC;cg18554329	chr4	Mecr	0.766133	0.790982	0.742556	0.759224	0.672185	0.626646	0.614916	0.716766	0.730953	0.631394	0.628311	0.791473	0.563843	0.758628	0.565949	0.499163	0.576543	0.518287	0.514415	0.713373	0.604801	-0.108573	0.011687
cg36849951_BC11	Enhancer	chr1	Il1r1	0.87998	0.84271	0.818879	0.846394	0.738992	0.660136	0.719348	0.854344	0.869756	0.672439	0.69652	0.885558	0.625614	0.850321	0.681159	0.595292	0.515429	0.622521	0.427272	0.803393	0.657212	-0.146181	0.0116863
cg40635380_BC21	TSS;chr4:14796051;Lrrc69;ENSMUST00000108276;+567;2,TSS;chr4:14796059;Lrrc69;ENSMUST00000023917;+575;2	chr4	Lrrc69	0.780204	0.795621	0.759761	0.782794	0.645199	0.582191	0.628265	0.755341	0.766833	0.596007	0.593117	0.802218	0.523968	0.799426	0.575065	0.455741	0.451519	0.564683	0.384847	0.721801	0.574659	-0.147142	0.0116851
cg39266625_TC21	Enhancer	chr2	Zmynd8	0.85389	0.866617	0.832253	0.84109	0.802466	0.699789	0.735627	0.830672	0.8723	0.711902	0.700666	0.855593	0.682144	0.864201	0.721396	0.679605	0.60023	0.737175	0.557394	0.814967	0.711031	-0.103936	0.0116789
cg37591817_TC21	EPIC;cg00066270,TSS;chr1:150466164;Prg4;ENSMUST00000159035-ENSMUST00000161320-ENSMUST00000161611-ENSMUST00000162367;-140;1	chr1	Prg4	0.782767	0.816012	0.754788	0.773115	0.7266	0.657638	0.692294	0.780539	0.767536	0.624573	0.655028	0.810259	0.603319	0.813306	0.64478	0.518264	0.572461	0.67296	0.530209	0.750143	0.644516	-0.105627	0.0116673
cg31532444_TC11	Enhancer	chr13	Atxn1	0.854823	0.870199	0.76144	0.716121	0.734579	0.589158	0.664005	0.716111	0.898871	0.548423	0.585372	0.896184	0.472646	0.83208	0.604827	0.433268	0.358613	0.52382	0.26937	0.756145	0.55246	-0.203685	0.011664
cg36343557_TC11	PMDsoloWCGW	chr19	NA	0.816388	0.848655	0.811233	0.826053	0.754536	0.802261	0.7527	0.860183	0.892124	0.722115	0.73629	0.886517	0.726882	0.837623	0.715067	0.61544	0.57891	0.744734	0.601777	0.818237	0.716536	-0.101701	0.0116544
cg40945792_BC21	Adenoma	chr4	NA	0.622097	0.604628	0.602031	0.633122	0.522961	0.478364	0.483345	0.609988	0.636511	0.523422	0.484849	0.594767	0.430546	0.628981	0.468093	0.40051	0.413239	0.47561	0.309745	0.577005	0.472976	-0.104029	0.0116351
cg39413742_BC21	Random	chr2	Cdh4	0.802417	0.823031	0.787603	0.784552	0.697329	0.66964	0.683106	0.772231	0.804059	0.653965	0.693499	0.829219	0.62948	0.807255	0.633414	0.566324	0.54304	0.60874	0.535768	0.758219	0.65007	-0.108148	0.0116291
cg40150622_TC21	Enhancer	chr3	NA	0.734363	0.783418	0.695426	0.730983	0.64245	0.591854	0.601815	0.678474	0.759573	0.559211	0.584122	0.751131	0.534873	0.773626	0.560112	0.423858	0.474409	0.551284	0.401698	0.690929	0.561432	-0.129496	0.011622
cg34651463_TC21	TSS;chr17:12584131;Slc22a2;ENSMUST00000046959;-28;1	chr17	Slc22a2	0.760303	0.792629	0.719062	0.786305	0.674959	0.610576	0.63298	0.733278	0.774394	0.585657	0.644261	0.812258	0.561316	0.749248	0.573882	0.470873	0.58937	0.558511	0.542887	0.720498	0.608826	-0.111672	0.0116212
cg47063552_BC21	Enhancer	chr9	Snx14	0.72194	0.601783	0.692086	0.706051	0.561287	0.572573	0.460259	0.647854	0.739233	0.520464	0.567071	0.608509	0.525317	0.685415	0.437687	0.413296	0.494874	0.497052	0.427606	0.633674	0.517729	-0.115945	0.0116152
cg48148346_TC21	NA	chrX	Rps6ka3	0.847819	0.839304	0.852323	0.844377	0.775614	0.735803	0.661913	0.757884	0.749372	0.709331	0.723685	0.843384	0.62012	0.850646	0.628511	0.577273	0.547359	0.587112	0.533224	0.784934	0.662064	-0.12287	0.0116144
cg28578387_BC21	Adenoma	chr10	Gm47900	0.840818	0.696582	0.775324	0.821439	0.545251	0.616487	0.487658	0.718492	0.823719	0.534885	0.599924	0.653049	0.528239	0.787153	0.408466	0.310383	0.557306	0.424617	0.522243	0.702863	0.532626	-0.170237	0.0116107
cg29776421_TC21	Enhancer	chr11	Nxn	0.782693	0.809942	0.751263	0.750843	0.677616	0.679911	0.669205	0.757907	0.798323	0.615101	0.648405	0.815103	0.617492	0.800661	0.6281	0.528424	0.601164	0.605055	0.556776	0.741967	0.641628	-0.100339	0.0116067
cg38758903_TC21	PlacentaIntermed	chr2	D430041D05Rik	0.625541	0.648901	0.571979	0.631103	0.556575	0.501242	0.544395	0.614648	0.6433	0.496871	0.489655	0.673977	0.449015	0.635009	0.510366	0.381549	0.430189	0.450216	0.350078	0.593076	0.486693	-0.106383	0.011595
cg32555941_BC11	Enhancer	chr14	Gm29266	0.734229	0.754669	0.719504	0.738039	0.658447	0.532653	0.600736	0.750062	0.716941	0.623751	0.563339	0.731272	0.476588	0.722556	0.619242	0.506609	0.376434	0.541753	0.362796	0.689476	0.552434	-0.137041	0.0115914
cg40417404_TC21	GeneBody;Bmpr1b;NM_001277216;inside_[5-UTR;intron_between_exon_2_and_3];splice=0	chr3	Bmpr1b	0.674998	0.717228	0.639069	0.664832	0.579813	0.591006	0.579184	0.639763	0.706382	0.508907	0.57024	0.716326	0.523955	0.689555	0.502475	0.374313	0.476938	0.543937	0.439849	0.643586	0.534649	-0.108937	0.011587
cg33612350_BC21	EPIC;cg18576206	chr15	Samm50	0.738529	0.57929	0.692863	0.727405	0.564928	0.546233	0.47702	0.652019	0.746377	0.61855	0.539308	0.490267	0.497471	0.626317	0.467736	0.544056	0.526282	0.450252	0.498985	0.636074	0.525922	-0.110151	0.0115847
cg48191304_BC21	NA	chrX	Tceanc	0.729926	0.791585	0.67658	0.732152	0.669426	0.538112	0.589115	0.644397	0.683585	0.534256	0.570263	0.776568	0.456942	0.688851	0.499705	0.464339	0.503282	0.555213	0.5129	0.672764	0.556232	-0.116532	0.0115846
cg28396646_BC21	EPIC;cg08786433,Enhancer	chr10	Foxo3	0.663357	0.725193	0.636384	0.670186	0.616784	0.559185	0.599302	0.648021	0.65205	0.557726	0.547206	0.724833	0.492731	0.679414	0.557161	0.483606	0.431959	0.482241	0.40316	0.641162	0.536004	-0.105159	0.0115809
cg37693010_BC21	miRNA;chr1:162223368;Mir214;ENSMUST00000083582;283;3	chr1	Dnm3;Dnm3os	0.845024	0.849788	0.779808	0.805458	0.723383	0.670774	0.720683	0.842295	0.852877	0.646953	0.742845	0.845653	0.651624	0.819134	0.660844	0.535836	0.582689	0.688154	0.532844	0.787788	0.670657	-0.11713	0.01158
cg28617278_TC21	Enhancer	chr10	NA	0.852738	0.85951	0.807124	0.829844	0.711082	0.657715	0.681685	0.844917	0.871204	0.654831	0.634531	0.889537	0.642003	0.853859	0.647429	0.557432	0.549592	0.577218	0.484566	0.790647	0.6491	-0.141547	0.0115777
cg30227712_TC11	EPIC;cg12518799	chr11	Rnf157	0.896225	0.886279	0.863912	0.884381	0.821396	0.749523	0.765992	0.860499	0.941567	0.751232	0.769245	0.91838	0.690268	0.916729	0.719268	0.673971	0.633932	0.705551	0.61708	0.852197	0.739566	-0.112631	0.0115726
cg41219161_BC21	Enhancer	chr4	Dab1	0.670909	0.657874	0.604268	0.669559	0.51739	0.540629	0.457649	0.619855	0.652497	0.457826	0.50604	0.560875	0.520657	0.652441	0.446486	0.33035	0.555801	0.391701	0.475352	0.598959	0.489753	-0.109206	0.0115725
cg31507635_BC11	Enhancer	chr13	NA	0.718574	0.633096	0.674014	0.634665	0.533171	0.613111	0.509488	0.64095	0.77275	0.480846	0.58052	0.609465	0.521789	0.645816	0.472179	0.395232	0.560941	0.532778	0.548948	0.636647	0.534852	-0.101795	0.011572
cg40224090_TC11	Adenoma	chr3	Gm9332	0.723996	0.649073	0.717265	0.756965	0.575095	0.603184	0.532806	0.762519	0.767787	0.598044	0.631424	0.550421	0.596072	0.642202	0.47932	0.470059	0.627784	0.557093	0.588683	0.676521	0.57411	-0.102411	0.0115668
cg34352592_TC21	Random	chr16	Robo1	0.604849	0.310681	0.561547	0.599049	0.359683	0.426354	0.241152	0.570233	0.568495	0.405527	0.321349	0.125381	0.329666	0.375751	0.225544	0.301253	0.40961	0.22333	0.393926	0.471338	0.311134	-0.160204	0.0115639
cg28989874_BC21	Enhancer	chr10	Gm30624	0.774506	0.798666	0.787552	0.768804	0.658277	0.608129	0.64034	0.790925	0.792392	0.620244	0.652677	0.797231	0.544464	0.805093	0.614115	0.522584	0.464515	0.526279	0.410623	0.73551	0.595782	-0.139728	0.0115324
cg32187206_BC21	Enhancer	chr14	Ptprg	0.698518	0.770194	0.645711	0.662924	0.643566	0.564217	0.575072	0.716622	0.758091	0.458966	0.541244	0.811933	0.518616	0.712743	0.495895	0.341441	0.446129	0.500846	0.369639	0.670546	0.519745	-0.150801	0.0115324
cg31517338_TC21	lincRNATSS;chr13:44455303;Gm27007;ENSMUST00000183264;84	chr13	1700029N11Rik;Gm27007	0.857062	0.730611	0.826086	0.86512	0.712197	0.738638	0.608478	0.839278	0.871045	0.720865	0.721362	0.624438	0.691444	0.762013	0.590047	0.669372	0.697742	0.63927	0.702093	0.783168	0.681865	-0.101304	0.0115282
cg40265219_TC21	Enhancer	chr3	Bcar3	0.754323	0.794216	0.74482	0.750641	0.695276	0.581673	0.650497	0.720404	0.77109	0.578211	0.605127	0.815382	0.541935	0.781	0.591035	0.490696	0.47689	0.564881	0.452036	0.718104	0.589719	-0.128385	0.0115042
cg40242921_TC11	Enhancer	chr3	NA	0.811459	0.766893	0.75829	0.758398	0.715901	0.669169	0.697845	0.803392	0.86726	0.633145	0.658781	0.848296	0.638354	0.791069	0.644815	0.529795	0.621744	0.631205	0.523419	0.760956	0.652062	-0.108894	0.0114926
cg40988946_TC21	Adenoma	chr4	Astn2	0.760937	0.752414	0.71105	0.747727	0.658612	0.617827	0.630124	0.73486	0.765312	0.589828	0.606996	0.768504	0.581824	0.7561	0.609094	0.492655	0.522786	0.624896	0.460994	0.708763	0.601368	-0.107395	0.0114848
cg29018834_BC21	Adenoma	chr10	NA	0.716303	0.698412	0.671926	0.725452	0.628974	0.5895	0.637903	0.721644	0.696768	0.552408	0.603672	0.780964	0.526651	0.685418	0.565906	0.450693	0.466274	0.576991	0.4056	0.67632	0.561458	-0.114862	0.0114677
cg40527991_BC21	Random	chr3	NA	0.870396	0.856711	0.794279	0.855052	0.766618	0.708087	0.748429	0.819626	0.881034	0.655296	0.758519	0.839103	0.687784	0.863601	0.652545	0.520815	0.610179	0.717224	0.432674	0.811137	0.673774	-0.137363	0.0114664
cg41870120_BC21	Enhancer	chr5	NA	0.828618	0.846165	0.783452	0.837185	0.733295	0.73367	0.698073	0.817021	0.860829	0.680593	0.708988	0.84763	0.664889	0.838295	0.698329	0.618293	0.597967	0.686142	0.526777	0.793145	0.68679	-0.106355	0.0114647
cg45219050_TC21	Enhancer	chr7	NA	0.745342	0.737903	0.692016	0.758901	0.602334	0.527089	0.562719	0.714597	0.760484	0.57231	0.523818	0.720997	0.491903	0.754628	0.567599	0.470896	0.428008	0.496725	0.366463	0.677932	0.539335	-0.138597	0.0114489
cg46922381_TC21	Clock;Meer435;0.0761676496095	chr9	B230323A14Rik	0.911508	0.888238	0.860343	0.880101	0.790978	0.719166	0.819493	0.900592	0.923424	0.691218	0.77731	0.917827	0.713373	0.923855	0.730678	0.583481	0.596994	0.670356	0.472034	0.854871	0.707712	-0.147159	0.0114488
cg33418704_TC11	Enhancer	chr15	Fam49b	0.722846	0.743494	0.712624	0.724218	0.624394	0.553049	0.586399	0.73489	0.78273	0.484803	0.61928	0.765121	0.553347	0.682676	0.479861	0.369403	0.564574	0.541071	0.566097	0.687183	0.562623	-0.124559	0.0114421
cg31431339_BC21	Enhancer	chr13	Gm48703	0.642869	0.656413	0.635535	0.610812	0.577454	0.484619	0.538132	0.626588	0.657776	0.505694	0.488232	0.659	0.438414	0.620944	0.535004	0.458224	0.367983	0.507162	0.277306	0.603355	0.485796	-0.117559	0.0114352
cg44576054_TC21	TSS;chr7:51887917;Gas2;ENSMUST00000208711;+117;2	chr7	Gas2	0.889071	0.816276	0.791392	0.856311	0.735171	0.707521	0.698109	0.802891	0.869348	0.657654	0.690076	0.823967	0.672548	0.873422	0.617926	0.515459	0.711967	0.611197	0.633091	0.796232	0.680731	-0.115501	0.011434
cg35629786_TC21	Enhancer	chr18	Arhgap26;Fgf1	0.769581	0.80713	0.739862	0.73936	0.709476	0.678944	0.724539	0.707224	0.810411	0.558492	0.672595	0.833796	0.61895	0.780973	0.623729	0.513123	0.6038	0.611278	0.604338	0.742948	0.642107	-0.10084	0.0114313
cg28893999_BC21	TSS;chr10:97726754;C030005K15Rik;ENSMUST00000166373;+663;1	chr10	4930525C09Rik;C030005K15Rik;Gm10754	0.566184	0.599899	0.559311	0.554808	0.492233	0.487141	0.470356	0.562578	0.635993	0.436015	0.472623	0.633788	0.408887	0.564898	0.422247	0.293004	0.378218	0.445763	0.271435	0.547611	0.432688	-0.114924	0.0114237
cg44034446_BC21	Enhancer	chr6	Etv6	0.648506	0.659929	0.605961	0.667261	0.569563	0.518902	0.498461	0.597228	0.659601	0.499524	0.517056	0.638931	0.492921	0.670374	0.463296	0.376268	0.476234	0.458516	0.419703	0.602824	0.501282	-0.101541	0.0114199
cg34965514_BC11	Enhancer	chr17	Ttbk1	0.848355	0.769827	0.752929	0.785459	0.618248	0.578064	0.56502	0.739612	0.842598	0.546198	0.577199	0.809817	0.520508	0.813651	0.5257	0.36452	0.426461	0.51103	0.357219	0.722235	0.54523	-0.177005	0.0114195
cg30960115_TC21	Enhancer	chr12	Ston2	0.777801	0.772003	0.68595	0.700436	0.664607	0.536304	0.61033	0.714962	0.798014	0.514713	0.549315	0.809375	0.489884	0.735306	0.561435	0.397367	0.468552	0.570894	0.365182	0.695601	0.546202	-0.149398	0.0114124
cg39371906_BC21	Enhancer	chr2	NA	0.74458	0.737635	0.716774	0.690922	0.621013	0.526156	0.602076	0.703944	0.749684	0.549153	0.561915	0.737371	0.543731	0.73798	0.552751	0.454555	0.501867	0.511384	0.419394	0.676976	0.55701	-0.119966	0.0114005
cg43718816_TC21	Enhancer	chr6	NA	0.830039	0.859239	0.788265	0.838958	0.729105	0.69408	0.698228	0.830674	0.874565	0.682414	0.714055	0.846269	0.619708	0.855718	0.679836	0.597932	0.639431	0.615814	0.602238	0.793684	0.685341	-0.108342	0.0113936
cg46563063_TC21	Enhancer	chr9	Gm29724	0.720985	0.781336	0.706963	0.732463	0.677422	0.599137	0.642839	0.720015	0.75345	0.600576	0.583294	0.804799	0.536947	0.743868	0.609727	0.529331	0.497687	0.532463	0.455894	0.703846	0.589459	-0.114387	0.0113849
cg39286469_TC11	Enhancer	chr2	Ptgis	0.75169	0.692952	0.695055	0.715777	0.539416	0.591875	0.525814	0.668059	0.731852	0.557122	0.524597	0.651176	0.555508	0.707144	0.510438	0.425346	0.395704	0.599331	0.337549	0.656944	0.526392	-0.130552	0.0113752
cg30165681_TC21	EnhancerVista;chr11:111666051-111667477	chr11	NA	0.829788	0.81003	0.73705	0.797881	0.689043	0.595404	0.64424	0.805933	0.879871	0.58462	0.667611	0.86381	0.540814	0.819284	0.556059	0.451407	0.429257	0.530347	0.369352	0.75436	0.581256	-0.173104	0.0113377
cg48183862_BC21	NA	chrX	NA	0.68217	0.765392	0.748444	0.585387	0.567002	0.505771	0.666108	0.795879	0.760226	0.577973	0.416772	0.539963	0.434817	0.582403	0.697573	0.658032	0.513527	0.590008	0.450666	0.675153	0.546174	-0.12898	0.0113226
cg32261974_BC21	Enhancer	chr14	Lrmda	0.697556	0.733046	0.669674	0.686943	0.627148	0.51681	0.573229	0.65012	0.71098	0.549344	0.544872	0.732913	0.494062	0.695008	0.537283	0.429483	0.464917	0.494534	0.422677	0.651723	0.536509	-0.115214	0.0113202
cg45996729_BC11	Enhancer	chr8	Fto;Gm45293	0.631409	0.429723	0.573078	0.551952	0.348365	0.313708	0.288216	0.544225	0.603825	0.366829	0.38819	0.406378	0.32985	0.463476	0.283909	0.232067	0.249314	0.312912	0.225008	0.476056	0.325793	-0.150262	0.0113194
cg30116687_TC21	Random	chr11	NA	0.827107	0.817014	0.773907	0.781953	0.692164	0.67217	0.708128	0.815761	0.853187	0.606261	0.697798	0.846987	0.645756	0.785259	0.640521	0.511575	0.617774	0.689312	0.596646	0.771266	0.663789	-0.107477	0.0113193
cg44070681_TC11	GeneBody;Ptpro;NM_001164401;inside_[intron_between_exon_2_and_3];splice=0	chr6	Ptpro	0.83442	0.725251	0.789386	0.774087	0.648965	0.654845	0.639038	0.809725	0.854567	0.604069	0.755363	0.706705	0.636639	0.802209	0.602895	0.51404	0.510213	0.612695	0.444095	0.747809	0.618892	-0.128917	0.0113154
cg46087909_TC11	EPIC;cg05432134	chr8	NA	0.708764	0.726499	0.700656	0.741501	0.556393	0.527982	0.545144	0.685751	0.791327	0.498353	0.539946	0.731416	0.469613	0.744508	0.475882	0.330067	0.462746	0.50532	0.384959	0.664891	0.514281	-0.15061	0.0113058
cg36162651_TC21	Enhancer	chr19	Dtx4	0.816813	0.827227	0.820565	0.832166	0.703291	0.629113	0.662235	0.807193	0.825913	0.644185	0.62783	0.859625	0.567049	0.841839	0.630298	0.505004	0.524175	0.580969	0.421572	0.769391	0.620255	-0.149136	0.0112886
cg43026671_TC21	Enhancer	chr5	NA	0.795532	0.767429	0.757815	0.778319	0.784544	0.639182	0.726745	0.765269	0.785099	0.611688	0.622684	0.843859	0.559462	0.787498	0.686429	0.562282	0.613697	0.591138	0.391277	0.755548	0.627001	-0.128547	0.0112804
cg36465628_TC21	EPIC;cg01738213	chr19	Cnnm2	0.696348	0.715991	0.677509	0.626102	0.60515	0.603047	0.677809	0.682958	0.75932	0.505684	0.575234	0.785312	0.51519	0.708696	0.548232	0.439534	0.464845	0.527109	0.354151	0.671581	0.542399	-0.129183	0.0112687
cg47279242_TC21	Enhancer	chr9	Arpp21	0.833187	0.678127	0.815117	0.835339	0.643302	0.682098	0.585633	0.774725	0.809608	0.674873	0.657132	0.577657	0.61944	0.694431	0.561661	0.573477	0.699826	0.521035	0.71784	0.739682	0.629737	-0.109944	0.0112658
cg39306989_BC21	Enhancer	chr2	Nfatc2	0.642023	0.710039	0.649087	0.693713	0.571246	0.516626	0.55783	0.671615	0.710645	0.519604	0.537024	0.695736	0.504208	0.6739	0.514007	0.455114	0.442602	0.513118	0.339626	0.635869	0.519494	-0.116375	0.0112597
cg31139879_TC21	Random	chr12	Rcor1	0.858637	0.782	0.814984	0.85452	0.639815	0.677225	0.643823	0.807378	0.873389	0.63259	0.689542	0.721743	0.557891	0.857685	0.585193	0.494432	0.669274	0.600115	0.650945	0.772419	0.645941	-0.126478	0.0112514
cg45245792_BC21	Enhancer	chr7	NA	0.765456	0.588733	0.74896	0.785616	0.55522	0.646915	0.507392	0.740227	0.745985	0.608769	0.59006	0.502445	0.605509	0.628791	0.486459	0.478925	0.607253	0.543826	0.548661	0.676056	0.56007	-0.115986	0.011251
cg29105857_TC21	Enhancer	chr10	Ppm1h	0.808129	0.823998	0.756425	0.795238	0.752129	0.672186	0.732291	0.776118	0.807051	0.63049	0.676437	0.86973	0.61745	0.805975	0.668681	0.545331	0.574003	0.643719	0.49751	0.769285	0.652933	-0.116352	0.011248
cg36360177_BC21	Enhancer	chr19	NA	0.794299	0.795118	0.773437	0.791245	0.732929	0.619359	0.703326	0.769743	0.835896	0.629286	0.665828	0.827136	0.565422	0.821378	0.655083	0.53938	0.5885	0.598384	0.559998	0.757261	0.64504	-0.112222	0.0112459
cg42300466_TC11	Enhancer	chr5	Lnx1	0.927233	0.892779	0.878545	0.854975	0.761767	0.717497	0.711966	0.891651	0.919982	0.667198	0.759563	0.900339	0.653474	0.882425	0.718365	0.530995	0.663631	0.675574	0.473285	0.839599	0.692485	-0.147115	0.0112437
cg32012830_TC21	Enhancer	chr13	NA	0.894562	0.900172	0.861261	0.859429	0.76469	0.724742	0.745109	0.850083	0.912542	0.695414	0.741473	0.907505	0.655681	0.907996	0.678472	0.591785	0.65218	0.687609	0.606784	0.834732	0.71249	-0.122242	0.0112431
cg28878978_TC11	Enhancer	chr10	NA	0.916092	0.889378	0.846612	0.904164	0.764024	0.625794	0.635716	0.87177	0.938779	0.612151	0.672347	0.937427	0.596488	0.91185	0.582389	0.404474	0.528364	0.546502	0.349254	0.82137	0.614125	-0.207245	0.011243
cg47345884_BC11	Enhancer	chr9	Gm2415;Itga9	0.727567	0.730475	0.671544	0.67702	0.628211	0.538015	0.600985	0.694669	0.731579	0.541371	0.52225	0.755358	0.498798	0.719999	0.570776	0.440051	0.420032	0.521453	0.353987	0.666674	0.534407	-0.132267	0.011235
cg47027930_TC21	Enhancer	chr9	NA	0.924012	0.881711	0.842427	0.909661	0.841676	0.774066	0.843073	0.890418	0.914229	0.776605	0.775274	0.906435	0.746294	0.885957	0.822252	0.705925	0.656877	0.802451	0.58909	0.86903	0.766716	-0.102314	0.0112143
cg29873576_TC11	Random	chr11	Bcas3;Bcas3os1	0.672343	0.72157	0.554502	0.603686	0.39982	0.47594	0.398127	0.602686	0.666663	0.351606	0.451917	0.611851	0.435305	0.600908	0.338688	0.189254	0.362313	0.414296	0.256853	0.566149	0.401299	-0.16485	0.0112142
cg33080671_TC21	GeneBody;Npr3;NM_008728;inside_[intron_between_exon_2_and_3];splice=0	chr15	Npr3	0.694699	0.648877	0.648415	0.685409	0.53113	0.546992	0.468686	0.600469	0.716986	0.501887	0.536371	0.594559	0.511997	0.676911	0.429846	0.346213	0.516533	0.443641	0.444334	0.61574	0.500229	-0.115511	0.0112022
cg34785773_TC11	EPIC;cg18852887	chr17	NA	0.529342	0.364277	0.526406	0.486776	0.31153	0.390599	0.190866	0.468226	0.577755	0.316426	0.343262	0.21709	0.329217	0.421501	0.196295	0.25378	0.298774	0.253729	0.254449	0.427309	0.288452	-0.138856	0.0111979
cg34996260_TC21	Random	chr17	NA	0.535804	0.481824	0.514634	0.513756	0.456399	0.451214	0.409138	0.494764	0.529079	0.400934	0.427252	0.433489	0.0856373	0.457495	0.37234	0.343173	0.414365	0.405725	0.431726	0.487401	0.377214	-0.110188	0.0111883
cg34075885_BC11	Enhancer	chr16	AV205837	0.865871	0.877455	0.814629	0.83619	0.721519	0.617087	0.698642	0.849748	0.886821	0.632764	0.671764	0.904869	0.551128	0.869363	0.644758	0.453878	0.541538	0.556214	0.475702	0.79644	0.630198	-0.166242	0.0111881
cg29851412_BC21	Enhancer	chr11	Mmp28	0.641226	0.656931	0.600691	0.638101	0.570168	0.4878	0.528964	0.599795	0.637293	0.498319	0.505418	0.649035	0.440687	0.656783	0.500081	0.42619	0.42766	0.459944	0.355856	0.595663	0.491997	-0.103666	0.0111791
cg32483575_TC21	TSS;chr14:52467089;Olfr1508;ENSMUST00000205811;-293;2	chr14	Olfr1508	0.845038	0.827971	0.808272	0.848629	0.755526	0.757077	0.717839	0.847677	0.869733	0.68804	0.722791	0.87056	0.674662	0.863792	0.704576	0.598676	0.636338	0.703753	0.560413	0.80864	0.70236	-0.10628	0.0111671
cg34528917_BC21	Enhancer	chr16	Gm31323;Vps26c	0.697037	0.694062	0.632342	0.662332	0.532133	0.56197	0.466061	0.668083	0.679206	0.467976	0.522516	0.6884	0.467869	0.655083	0.436701	0.346547	0.473392	0.493383	0.465084	0.62147	0.501695	-0.119774	0.0111618
cg40151172_BC21	TSS;chr3:105914135;Tmigd3;ENSMUST00000198080-ENSMUST00000199977;-13;1	chr3	Tmigd3	0.735953	0.762726	0.666831	0.724525	0.611996	0.602006	0.623174	0.696696	0.799136	0.548827	0.586914	0.744941	0.559707	0.763354	0.555437	0.385689	0.538033	0.522033	0.475392	0.691449	0.568033	-0.123417	0.0111598
cg40052453_BC21	Random	chr3	Ctsk	0.782731	0.762237	0.707165	0.760218	0.666577	0.603723	0.659446	0.752338	0.780574	0.611447	0.611764	0.775465	0.550195	0.774131	0.620396	0.530439	0.493067	0.61016	0.424959	0.719445	0.600202	-0.119243	0.0111517
cg29621945_TC21	Enhancer	chr11	NA	0.775451	0.789668	0.737766	0.750061	0.747433	0.608402	0.689602	0.760829	0.764214	0.647533	0.63597	0.781755	0.588985	0.759833	0.665787	0.633688	0.536635	0.629063	0.46029	0.735936	0.633954	-0.101982	0.0111488
cg47432317_BC21	NA	chrX	NA	0.895148	0.943414	0.90212	0.87752	0.87333	0.873062	0.796166	0.839596	0.881636	0.800416	0.84575	0.899154	0.839005	0.920284	0.707528	0.634174	0.692654	0.682428	0.696301	0.875777	0.771769	-0.104008	0.0111387
cg46160918_BC21	EPIC;cg12377220	chr8	Vac14	0.815775	0.7931	0.754177	0.767668	0.600494	0.533274	0.535996	0.754944	0.80562	0.536377	0.57217	0.797513	0.49093	0.783514	0.494329	0.371518	0.438843	0.459455	0.372383	0.706783	0.531703	-0.17508	0.0111386
cg40475003_TC21	Enhancer	chr3	NA	0.798902	0.846922	0.750997	0.781238	0.638243	0.53122	0.602042	0.793017	0.848094	0.544745	0.573613	0.858147	0.440225	0.812979	0.567259	0.377413	0.403599	0.457592	0.293666	0.732297	0.532924	-0.199373	0.0111313
cg42774779_BC21	Enhancer	chr5	Kmt5a	0.698556	0.689897	0.661378	0.686917	0.596222	0.490208	0.546299	0.703877	0.683913	0.529228	0.528351	0.723482	0.449363	0.689716	0.509086	0.413168	0.394782	0.466658	0.310051	0.639696	0.501389	-0.138308	0.0111277
cg47345631_BC11	Enhancer	chr9	Itga9	0.814686	0.760231	0.72849	0.819182	0.661145	0.628419	0.623737	0.735709	0.793029	0.620456	0.669807	0.78375	0.583638	0.783371	0.547677	0.456906	0.530804	0.574007	0.474526	0.729403	0.602494	-0.126909	0.0111107
cg41199380_TC11	Enhancer	chr4	Ak4	0.773119	0.81641	0.705073	0.746295	0.644594	0.62639	0.615508	0.712431	0.803348	0.581043	0.629657	0.780573	0.537799	0.772858	0.582302	0.429789	0.542914	0.568329	0.47427	0.715908	0.589953	-0.125954	0.011105
cg29126633_BC21	Enhancer	chr10	NA	0.831111	0.827497	0.800217	0.830538	0.709658	0.732283	0.733378	0.824652	0.895031	0.667462	0.729789	0.84036	0.680696	0.843595	0.65797	0.546171	0.693713	0.691953	0.616991	0.798263	0.69687	-0.101393	0.0110908
cg30043993_BC21	Enhancer	chr11	Atp6v0a1	0.702347	0.690972	0.676846	0.70085	0.559367	0.552078	0.499386	0.658339	0.729212	0.545068	0.546776	0.648668	0.510032	0.716222	0.460137	0.394836	0.474017	0.484262	0.473231	0.641044	0.525325	-0.115719	0.0110759
cg34678218_BC11	Adenoma	chr17	NA	0.692131	0.731286	0.714999	0.674981	0.664348	0.57302	0.627	0.670854	0.757367	0.546138	0.578372	0.761988	0.510687	0.680159	0.552511	0.464018	0.322089	0.587113	0.280605	0.678443	0.528368	-0.150075	0.0110641
cg32028683_BC21	PMDsoloWCGW	chr13	NA	0.855598	0.824006	0.769943	0.867208	0.709804	0.719578	0.695925	0.790708	0.867457	0.622913	0.750443	0.817955	0.606551	0.839139	0.675679	0.469365	0.499704	0.695885	0.449608	0.788914	0.642724	-0.14619	0.0110464
cg28122146_TC21	Enhancer	chr10	Esr1	0.611746	0.688005	0.592417	0.606332	0.581904	0.512125	0.595982	0.615993	0.651383	0.490498	0.49429	0.698099	0.479705	0.635547	0.526347	0.429998	0.423611	0.485804	0.372918	0.60621	0.503682	-0.102528	0.0110398
cg38181046_TC11	Enhancer	chr2	NA	0.661859	0.670037	0.615134	0.53822	0.565785	0.552831	0.554926	0.547583	0.646115	0.446861	0.522073	0.671592	0.453399	0.608123	0.513038	0.381448	0.367331	0.53063	0.385718	0.594721	0.488021	-0.1067	0.011034
cg40015131_BC21	GeneBody;Ubap2l;NM_001165986;inside_[cds_in_exon_5];splice=0	chr3	Ubap2l	0.76192	0.781788	0.746243	0.764941	0.6914	0.584716	0.647797	0.724538	0.778028	0.617155	0.575009	0.789387	0.56091	0.770583	0.636522	0.552442	0.509755	0.566919	0.444002	0.720152	0.602268	-0.117884	0.0110317
cg28875708_TC21	Enhancer	chr10	NA	0.790335	0.791509	0.754074	0.780829	0.682619	0.700528	0.680239	0.774363	0.81847	0.607323	0.666922	0.80242	0.648558	0.787013	0.573431	0.479333	0.684973	0.5753	0.663164	0.752552	0.648844	-0.103708	0.0110236
cg43979446_TC21	Adenoma	chr6	Ntf3	0.798801	0.821932	0.69742	0.788501	0.638625	0.551287	0.585812	0.745824	0.827088	0.528724	0.528028	0.792439	0.470107	0.84869	0.5588	0.383832	0.430084	0.479942	0.3255	0.717255	0.534615	-0.18264	0.0110195
cg28986477_BC11	Random	chr10	NA	0.854406	0.882196	0.814687	0.826113	0.772374	0.69629	0.71807	0.848367	0.8723	0.636411	0.720253	0.913325	0.642183	0.861185	0.653667	0.478739	0.630961	0.622725	0.551023	0.809423	0.671047	-0.138375	0.0110138
cg45370870_TC21	Enhancer	chr8	Col4a1	0.705451	0.729278	0.67666	0.730266	0.626942	0.523441	0.56865	0.689768	0.71732	0.524998	0.537472	0.754961	0.462525	0.731774	0.547653	0.407813	0.42932	0.473521	0.359659	0.663086	0.52297	-0.140116	0.0110068
cg29383360_BC21	EPIC;cg16525277	chr11	NA	0.676518	0.671594	0.60408	0.564815	0.513843	0.501209	0.536322	0.555013	0.663255	0.411111	0.494355	0.657475	0.427348	0.654573	0.486671	0.324872	0.3805	0.43816	0.335325	0.587405	0.461039	-0.126366	0.0110056
cg28880443_TC21	Enhancer	chr10	NA	0.744448	0.712461	0.711996	0.681147	0.625775	0.569551	0.606601	0.694541	0.739426	0.561457	0.579827	0.741396	0.506216	0.746482	0.558877	0.466556	0.535745	0.492123	0.454951	0.676216	0.564363	-0.111853	0.0110022
cg33154245_BC21	EPIC;cg11234447	chr15	NA	0.7357	0.675739	0.688282	0.640372	0.562576	0.566577	0.563267	0.647778	0.759921	0.538725	0.539928	0.658645	0.538015	0.685927	0.550609	0.45808	0.477818	0.591048	0.423492	0.648913	0.546229	-0.102684	0.0109993
cg45222639_TC21	Enhancer	chr7	NA	0.81612	0.780699	0.717344	0.754894	0.655161	0.617807	0.579131	0.746335	0.802575	0.547182	0.596716	0.818739	0.508804	0.798991	0.564725	0.415784	0.460696	0.526133	0.447297	0.718896	0.568507	-0.15039	0.010997
cg28129804_TC11	TSS;chr10:5593774;Myct1;ENSMUST00000051809;-152;2	chr10	Myct1	0.62086	0.636166	0.59241	0.616079	0.55691	0.477753	0.538776	0.622629	0.656879	0.493622	0.482447	0.665076	0.399218	0.600998	0.521353	0.372256	0.370966	0.486939	0.244223	0.59094	0.46371	-0.12723	0.0109821
cg44135819_TC21	Enhancer	chr6	Sox5	0.596317	0.465437	0.617972	0.607749	0.428938	0.50106	0.378573	0.596585	0.571158	0.471709	0.443116	0.360938	0.422421	0.470013	0.370343	0.38042	0.496608	0.336725	0.509348	0.52931	0.426164	-0.103146	0.0109814
cg31540227_BC21	Enhancer	chr13	Cap2;Gm47523	0.764402	0.783609	0.757041	0.760181	0.683104	0.591201	0.683653	0.76049	0.776386	0.620395	0.598245	0.769904	0.570548	0.794485	0.629834	0.552144	0.519556	0.637231	0.444175	0.728896	0.613652	-0.115245	0.0109808
cg46123257_TC21	Enhancer,TSS;chr8:107545011;Wwp2;ENSMUST00000212543;+111;1	chr8	Wwp2	0.656821	0.813225	0.673328	0.721976	0.684427	0.562277	0.618438	0.701621	0.683155	0.619434	0.563385	0.753442	0.495229	0.709807	0.586581	0.48863	0.458689	0.502922	0.420968	0.679474	0.559909	-0.119566	0.0109796
cg32673743_TC21	Enhancer	chr14	NA	0.778262	0.786656	0.711841	0.758461	0.63889	0.597862	0.624851	0.723266	0.812593	0.56869	0.598516	0.815729	0.524879	0.767308	0.574661	0.422604	0.529859	0.522163	0.464002	0.714742	0.578841	-0.135901	0.0109788
cg28883999_BC21	Enhancer	chr10	NA	0.912961	0.859976	0.854948	0.865031	0.689811	0.664634	0.695696	0.875381	0.908549	0.632729	0.727143	0.921078	0.547615	0.878666	0.623326	0.487125	0.478039	0.609685	0.410863	0.81411	0.631627	-0.182483	0.0109763
cg37980505_TC21	EnhancerVista;chr1:192798093-192800700	chr1	NA	0.732783	0.781981	0.750957	0.753104	0.655637	0.606922	0.617836	0.736006	0.759314	0.607538	0.609763	0.790226	0.538654	0.749327	0.608241	0.525143	0.473471	0.569685	0.455479	0.710504	0.592753	-0.117752	0.0109761
cg45900400_BC11	Random	chr8	Inpp4b	0.873822	0.862515	0.876705	0.878431	0.791432	0.725002	0.780215	0.8901	0.911205	0.769004	0.784073	0.853301	0.71768	0.849958	0.793116	0.72196	0.643613	0.731216	0.567146	0.84327	0.743107	-0.100163	0.0109707
cg31933917_TC11	Enhancer	chr13	Iqgap2	0.488672	0.533099	0.488224	0.489059	0.469282	0.420504	0.44455	0.501346	0.458312	0.413859	0.40717	0.528783	0.355142	0.484066	0.413195	0.326098	0.259392	0.370372	0.188222	0.477005	0.37463	-0.102375	0.0109677
cg31716965_BC21	Enhancer	chr13	Aopep	0.741296	0.769919	0.700544	0.742234	0.633441	0.532905	0.595361	0.715665	0.730875	0.526997	0.56353	0.786687	0.468732	0.756607	0.546269	0.404717	0.394519	0.49816	0.350506	0.684693	0.529672	-0.155021	0.0109643
cg32300851_TC21	Enhancer	chr14	Arhgef3	0.806167	0.804182	0.771074	0.817325	0.697817	0.648766	0.671478	0.769342	0.81292	0.645979	0.649173	0.831868	0.609764	0.804149	0.620751	0.507195	0.613895	0.598687	0.550192	0.755452	0.643165	-0.112287	0.0109625
cg34139892_TC21	Enhancer	chr16	Fstl1	0.937622	0.954553	0.923676	0.943056	0.839562	0.730404	0.786346	0.939127	0.937436	0.763832	0.753402	0.952489	0.632983	0.951159	0.76426	0.549157	0.544798	0.748869	0.436395	0.887976	0.709734	-0.178241	0.0109585
cg40257613_TC21	Enhancer	chr3	NA	0.759776	0.780654	0.745586	0.724683	0.696358	0.622361	0.639063	0.757395	0.761802	0.589562	0.622801	0.80552	0.59102	0.750416	0.606531	0.526474	0.501994	0.638755	0.511616	0.720853	0.614469	-0.106384	0.0109446
cg45304641_TC21	VMR;chr7:144789781-144789985	chr7	Gm34964	0.511081	0.494892	0.457697	0.345648	0.670825	0.379303	0.549854	0.321988	0.389021	0.49098	0.206694	0.223608	0.233421	0.312536	0.425089	0.456329	0.249239	0.32281	0.209158	0.457812	0.312986	-0.144826	0.0109443
cg32001022_BC21	PlacentaIntermed	chr13	Mast4	0.931084	0.899497	0.873747	0.918496	0.793884	0.797344	0.781256	0.89298	0.915901	0.753607	0.786107	0.916547	0.746769	0.942989	0.718044	0.683113	0.695333	0.692751	0.595802	0.867132	0.753106	-0.114026	0.0109406
cg44678671_BC21	Enhancer	chr7	Igf1r	0.854379	0.859083	0.820976	0.82871	0.749252	0.728234	0.732415	0.857724	0.868661	0.658554	0.708281	0.885533	0.673548	0.865764	0.649858	0.588361	0.675582	0.723525	0.603152	0.811048	0.703216	-0.107832	0.010933
cg29733418_BC21	Enhancer	chr11	NA	0.716641	0.735783	0.692895	0.72786	0.630009	0.607821	0.610939	0.709308	0.772493	0.546455	0.621732	0.74706	0.549184	0.726975	0.539154	0.410301	0.581383	0.588787	0.464805	0.689306	0.577584	-0.111722	0.0109254
cg48080411_BC11	NA	chrX	Trpc5;Trpc5os	0.840017	0.8414	0.820746	0.824094	0.842962	0.838305	0.676364	0.712579	0.698492	0.752233	0.743087	0.818334	0.743163	0.762398	0.603313	0.620515	0.594591	0.628204	0.548416	0.788329	0.681425	-0.106903	0.0109229
cg34930481_BC21	EPIC;cg04520242	chr17	Adgrf5	0.739855	0.845565	0.757313	0.79517	0.668614	0.610966	0.614439	0.768096	0.800422	0.59495	0.601096	0.769061	0.582205	0.809362	0.611354	0.439594	0.568657	0.554634	0.541937	0.733382	0.607285	-0.126097	0.0109207
cg38105920_TC11	Random	chr2	Dnajc1	0.954497	0.932775	0.916108	0.908222	0.85842	0.790231	0.816497	0.941133	0.95334	0.781078	0.766899	0.948335	0.83459	0.94681	0.759311	0.603968	0.707679	0.767657	0.712204	0.896802	0.782853	-0.113949	0.0109161
cg30258745_TC21	Enhancer	chr11	NA	0.693112	0.711951	0.671148	0.696107	0.608366	0.569858	0.577103	0.662504	0.707252	0.546904	0.563605	0.711982	0.513498	0.724187	0.533308	0.427704	0.504518	0.521917	0.428684	0.655267	0.547631	-0.107636	0.0108959
cg47889050_BC11	NA	chrX	4930519F16Rik	0.893164	0.908586	0.919664	0.84925	0.890218	0.904261	0.731642	0.727457	0.832217	0.791844	0.85018	0.83058	0.78982	0.878429	0.652758	0.603291	0.574026	0.632594	0.632406	0.850718	0.723593	-0.127125	0.0108927
cg34540049_TC21	Enhancer	chr16	Erg	0.85965	0.871784	0.811985	0.84263	0.805634	0.684946	0.772463	0.85157	0.897972	0.702456	0.702649	0.892606	0.64269	0.89465	0.704639	0.619714	0.609071	0.689651	0.569387	0.82207	0.702751	-0.119319	0.0108924
cg42531487_BC21	Enhancer	chr5	NA	0.695785	0.542605	0.641896	0.67595	0.497731	0.537264	0.406087	0.630471	0.736121	0.520178	0.521958	0.405737	0.48783	0.590397	0.371378	0.424182	0.519033	0.404656	0.481931	0.59599	0.472728	-0.123262	0.010884
cg48184054_TC21	NA	chrX	Glra2	0.853028	0.788547	0.753795	0.699527	0.777543	0.729699	0.572234	0.684669	0.63585	0.547297	0.670189	0.664429	0.688414	0.784545	0.477043	0.516945	0.533102	0.616045	0.513526	0.721655	0.601153	-0.120501	0.0108669
cg30307253_BC21	Enhancer	chr11	Metrnl	0.643487	0.722619	0.615986	0.679241	0.601516	0.519104	0.559465	0.651808	0.652061	0.513615	0.511235	0.69845	0.442889	0.678205	0.541269	0.401735	0.383536	0.485696	0.294376	0.627254	0.495101	-0.132154	0.0108433
cg34538673_BC21	Random	chr16	Erg	0.708158	0.751623	0.664449	0.712867	0.606614	0.548939	0.577225	0.702298	0.750953	0.510565	0.557938	0.764771	0.487943	0.738211	0.519239	0.344864	0.424906	0.482854	0.324799	0.669236	0.515609	-0.153627	0.010842
cg28598523_BC11	Enhancer	chr10	Cabcoco1;Gm32872	0.923719	0.922399	0.820109	0.850953	0.747457	0.576534	0.656161	0.862227	0.946851	0.588417	0.638431	0.944235	0.504316	0.891247	0.602273	0.403782	0.432206	0.564636	0.259047	0.811823	0.582859	-0.228964	0.0108222
cg43564764_TC21	Enhancer	chr6	NA	0.806219	0.8371	0.792953	0.779224	0.748504	0.657974	0.668206	0.809328	0.781807	0.650921	0.650226	0.855143	0.607669	0.813448	0.63651	0.566626	0.50694	0.601168	0.452274	0.76459	0.634093	-0.130498	0.0108219
cg34547700_BC21	GeneBody;Sh3bgr;NM_015825;inside_[intron_between_exon_2_and_3];splice=0	chr16	Sh3bgr	0.706172	0.77768	0.696199	0.732709	0.683595	0.67708	0.639402	0.767764	0.809907	0.581126	0.682462	0.805574	0.567297	0.740017	0.567298	0.449832	0.587109	0.595617	0.509475	0.721167	0.608581	-0.112587	0.0108204
cg30367137_BC21	lincRNATSS;chr12:11047813;7420701I03Rik;ENSMUST00000222157;91	chr12	7420701I03Rik	0.703119	0.696206	0.636818	0.651691	0.58277	0.52348	0.557846	0.708732	0.713311	0.516681	0.567674	0.707779	0.505024	0.672642	0.5092	0.4137	0.477302	0.506654	0.459496	0.641553	0.533615	-0.107937	0.0108185
cg40561094_BC21	Enhancer	chr4	Lyn	0.765265	0.819009	0.732596	0.771398	0.676724	0.561255	0.627785	0.761057	0.788392	0.60274	0.594157	0.786975	0.509719	0.783138	0.608775	0.511437	0.424211	0.552248	0.368778	0.722609	0.574218	-0.148391	0.0108097
cg47882492_BC21	NA	chrX	Gm14858;Gm26318	0.685058	0.727706	0.703391	0.70641	0.740985	0.74744	0.545827	0.572404	0.575726	0.637122	0.613954	0.625719	0.654236	0.629886	0.49965	0.474839	0.488883	0.501852	0.541473	0.667216	0.566761	-0.100455	0.0108094
cg42041427_BC21	Enhancer	chr5	Sorcs2	0.685277	0.742651	0.665665	0.709556	0.604696	0.55338	0.561325	0.66421	0.719708	0.521078	0.565336	0.725095	0.504849	0.719103	0.529742	0.414489	0.480905	0.488356	0.390589	0.656274	0.533954	-0.12232	0.0108055
cg28865575_TC11	Enhancer	chr10	Tmcc3	0.792012	0.825625	0.78555	0.780507	0.695343	0.634798	0.681433	0.778185	0.837699	0.616219	0.657984	0.827065	0.586536	0.818867	0.615012	0.490674	0.558573	0.63306	0.456783	0.756795	0.626077	-0.130717	0.010796
cg40674337_TC21	Enhancer	chr4	NA	0.828114	0.826962	0.79964	0.827991	0.713761	0.646124	0.722393	0.791781	0.856204	0.636581	0.65844	0.804065	0.6427	0.864326	0.670324	0.518915	0.57256	0.683296	0.525854	0.779219	0.657706	-0.121513	0.0107836
cg42649547_TC21	VMR;chr5:115569444-115569552	chr5	Gcn1	0.746592	0.793756	0.728296	0.730128	0.709142	0.612437	0.689929	0.7287	0.775726	0.606775	0.620256	0.805981	0.581825	0.773531	0.615731	0.569356	0.525302	0.596132	0.504158	0.723856	0.619905	-0.103952	0.0107756
cg46493617_BC21	miRNA;chr9:21496564;Mir199a-1;ENSMUST00000083613;357;3	chr9	Dnm2;Mir199a-1	0.667588	0.711931	0.645163	0.633328	0.590451	0.507593	0.573696	0.648069	0.656164	0.505363	0.487165	0.714064	0.451325	0.687486	0.535689	0.397856	0.39351	0.461181	0.335973	0.625998	0.496961	-0.129037	0.0107708
cg43111254_TC11	Enhancer	chr6	Gm20619	0.932038	0.861433	0.873862	0.893004	0.774472	0.686229	0.773142	0.865317	0.932304	0.67272	0.74895	0.911596	0.679492	0.894979	0.711602	0.559682	0.513852	0.681006	0.431603	0.843533	0.680548	-0.162985	0.010768
cg31913228_BC21	Enhancer	chr13	Arsb	0.841046	0.841804	0.805642	0.817296	0.759172	0.667132	0.68659	0.789297	0.80352	0.655704	0.622789	0.853654	0.66706	0.8198	0.662429	0.578109	0.563255	0.680214	0.481765	0.779055	0.658478	-0.120578	0.0107473
cg29692398_BC21	TSS;chr11:68594054;Ccdc42;ENSMUST00000102612;+56;1	chr11	Ccdc42	0.886718	0.852844	0.844796	0.862588	0.763948	0.712674	0.735231	0.8296	0.864386	0.721735	0.737068	0.876877	0.681777	0.86809	0.697369	0.635296	0.658214	0.634568	0.624182	0.816976	0.713518	-0.103459	0.0107462
cg44449128_TC21	Enhancer	chr7	NA	0.778897	0.804956	0.733387	0.764493	0.669351	0.686234	0.677085	0.775502	0.823852	0.60132	0.638024	0.826638	0.662725	0.789958	0.607034	0.477643	0.558117	0.613043	0.493642	0.745973	0.626814	-0.119159	0.0107422
cg39379233_BC21	Enhancer	chr2	NA	0.757497	0.773942	0.7433	0.755069	0.670296	0.59188	0.654542	0.734495	0.757103	0.621753	0.615345	0.793512	0.577112	0.753164	0.602825	0.528247	0.532071	0.571176	0.504115	0.715347	0.609932	-0.105415	0.0107419
cg37942672_TC21	EPIC;cg14989033,TSS;chr1:189402212;Kcnk2;ENSMUST00000194402;-46;1,TSS;chr1:189402217;Kcnk2;ENSMUST00000194172;-41;1	chr1	Kcnk2	0.678246	0.7309	0.648679	0.697224	0.650145	0.584146	0.637939	0.724448	0.721755	0.574527	0.590866	0.742456	0.529023	0.709983	0.577224	0.459476	0.514204	0.586144	0.435974	0.674831	0.571988	-0.102844	0.0107358
cg33437524_BC11	Enhancer	chr15	Ndrg1	0.832089	0.809153	0.793121	0.82168	0.657151	0.700885	0.619897	0.743026	0.869635	0.665789	0.682839	0.728626	0.64078	0.816307	0.580173	0.531018	0.618217	0.593533	0.650635	0.760737	0.650792	-0.109946	0.0107338
cg40104596_TC21	Enhancer	chr3	NA	0.625719	0.620585	0.55647	0.59472	0.511745	0.471045	0.520323	0.610785	0.627727	0.465709	0.471523	0.648454	0.427642	0.617647	0.459963	0.344005	0.375329	0.426874	0.293519	0.571013	0.453066	-0.117947	0.0107334
cg40506432_TC21	EPIC;cg18708443	chr3	Zzz3	0.922167	0.914727	0.85978	0.893208	0.829694	0.787775	0.819636	0.895993	0.938251	0.709699	0.809886	0.944272	0.742168	0.922158	0.689834	0.558339	0.721759	0.763024	0.643558	0.87347	0.75047	-0.123001	0.0107113
cg47146435_TC21	Enhancer	chr9	Mras	0.580824	0.421615	0.559851	0.53923	0.397993	0.398306	0.331523	0.509447	0.54091	0.438991	0.386361	0.347171	0.35855	0.482057	0.330936	0.358606	0.387255	0.300642	0.347655	0.475522	0.373822	-0.1017	0.0107111
cg29631664_TC11	TSS;chr11:62005349;Specc1;ENSMUST00000201624;+236;2	chr11	Specc1	0.783272	0.782516	0.716413	0.748408	0.635628	0.575977	0.589686	0.737782	0.82663	0.551784	0.589885	0.810573	0.518019	0.759385	0.546285	0.436948	0.468286	0.548477	0.441382	0.710701	0.567102	-0.143599	0.0107072
cg48138872_TC21	NA	chrX	Sms	0.813877	0.889472	0.838451	0.850859	0.858996	0.852403	0.653039	0.62038	0.628786	0.745964	0.730351	0.763239	0.702829	0.747345	0.500596	0.561433	0.512205	0.530579	0.478431	0.778474	0.627297	-0.151177	0.0107022
cg30776046_BC21	Enhancer	chr12	Daam1	0.852059	0.787838	0.835297	0.867904	0.664716	0.662718	0.644747	0.816488	0.873402	0.639804	0.683173	0.70737	0.721003	0.820936	0.570011	0.476119	0.640248	0.685529	0.595959	0.778352	0.654015	-0.124337	0.010694
cg39795741_BC11	Enhancer	chr3	NA	0.76939	0.73007	0.704046	0.72356	0.635063	0.592941	0.600437	0.743232	0.751052	0.572518	0.60332	0.755474	0.525276	0.730293	0.594939	0.502599	0.508272	0.596483	0.43179	0.694421	0.582096	-0.112325	0.0106912
cg32300852_BC21	Enhancer	chr14	Arhgef3	0.799613	0.825031	0.750984	0.805638	0.683442	0.64203	0.626397	0.77932	0.831893	0.563238	0.642499	0.856847	0.529886	0.814243	0.57187	0.426217	0.52773	0.593816	0.46147	0.749372	0.598782	-0.15059	0.0106841
cg36463066_TC21	EnhancerVista;chr19:46618498-46619738	chr19	Wbp1l	0.710382	0.68289	0.68669	0.699367	0.576404	0.535169	0.483158	0.673426	0.733143	0.54916	0.558743	0.622425	0.489941	0.686082	0.465156	0.443881	0.532407	0.534675	0.382927	0.642292	0.52654	-0.115752	0.0106812
cg35121791_TC21	Enhancer	chr17	Rab31	0.719656	0.724703	0.671184	0.714345	0.601891	0.56219	0.556289	0.704676	0.770877	0.53033	0.57398	0.741726	0.492507	0.728951	0.52862	0.379623	0.489151	0.49576	0.435122	0.669534	0.539577	-0.129957	0.010659
cg40966917_TC21	Enhancer	chr4	Gm11210	0.71881	0.73353	0.708335	0.725439	0.672482	0.582161	0.623191	0.698707	0.728184	0.618358	0.578114	0.723883	0.538171	0.72548	0.622118	0.579153	0.497774	0.559927	0.413685	0.687871	0.585666	-0.102205	0.0106554
cg40069044_TC21	GeneBody;Cd160;NM_018767;inside_[5-UTR;intron_between_exon_1_and_2];splice=0	chr3	Cd160	0.939129	0.933861	0.913835	0.893388	0.831583	0.74821	0.812923	0.929571	0.926185	0.764613	0.801714	0.925901	0.732105	0.930224	0.777441	0.676477	0.617969	0.754505	0.579782	0.880965	0.756073	-0.124892	0.0106547
cg42919870_BC21	Enhancer	chr5	Gm20605;Lrch4	0.569006	0.481772	0.537415	0.570966	0.418095	0.469976	0.293187	0.514454	0.604872	0.419546	0.422841	0.416432	0.375402	0.508431	0.258269	0.235693	0.410235	0.343195	0.382292	0.495527	0.377234	-0.118293	0.0106405
cg45559024_BC21	TSS;chr8:33843670;Rbpms;ENSMUST00000183062;-79;2	chr8	Rbpms	0.905528	0.905549	0.904189	0.912323	0.831014	0.643634	0.777866	0.875397	0.857994	0.722723	0.75638	0.892183	0.713246	0.868998	0.741597	0.604411	0.540772	0.656268	0.463142	0.845944	0.695972	-0.149972	0.0106397
cg40054008_TC21	GeneBody;Mcl1;NM_008562;inside_[3-UTR;noncoding_exon_3];splice=0	chr3	Mcl1	0.788299	0.678802	0.649935	0.669672	0.611701	0.602657	0.561709	0.707677	0.774416	0.534619	0.592814	0.729884	0.501514	0.689971	0.472694	0.405258	0.529361	0.612514	0.44457	0.671652	0.55132	-0.120332	0.0106385
cg29017097_BC21	Enhancer	chr10	NA	0.669788	0.714106	0.645505	0.636747	0.610777	0.594248	0.598994	0.646697	0.706773	0.531562	0.554225	0.711835	0.523138	0.700451	0.562444	0.418071	0.513444	0.501789	0.40985	0.647071	0.542681	-0.10439	0.0106364
cg36326482_BC21	EPIC;cg22862121,Enhancer	chr19	NA	0.654776	0.754761	0.643255	0.643732	0.64144	0.543889	0.632091	0.644804	0.682996	0.530985	0.561344	0.748246	0.48191	0.661126	0.560238	0.437557	0.427922	0.488609	0.318846	0.649083	0.521678	-0.127404	0.0106337
cg37974438_BC11	Adenoma	chr1	Traf5	0.802482	0.843772	0.837684	0.805671	0.680443	0.611372	0.684944	0.795115	0.867878	0.648157	0.614664	0.840245	0.560996	0.81599	0.637296	0.525151	0.502545	0.660603	0.433093	0.769929	0.623874	-0.146055	0.0106264
cg29657603_BC21	Enhancer	chr11	NA	0.706278	0.755848	0.659163	0.672122	0.643574	0.561153	0.575106	0.67816	0.708797	0.528426	0.537514	0.781034	0.47546	0.712611	0.540344	0.40495	0.441151	0.456102	0.381365	0.662245	0.525896	-0.136349	0.0106231
cg43048772_BC21	Enhancer	chr5	NA	0.55123	0.624359	0.543439	0.569299	0.527282	0.489277	0.544581	0.564856	0.574497	0.415235	0.487421	0.635624	0.447284	0.577593	0.47364	0.34706	0.380358	0.449135	0.320838	0.554313	0.453419	-0.100895	0.0106124
cg41445189_BC21	TSS;chr4:128618618;Tlr12;ENSMUST00000074829;-212;1	chr4	Tlr12	0.86939	0.885436	0.84332	0.858753	0.825056	0.738577	0.798342	0.84543	0.888155	0.796548	0.772205	0.879176	0.665528	0.829274	0.773993	0.733258	0.580104	0.73567	0.583404	0.839162	0.734916	-0.104246	0.0106041
cg38005930_TC21	TSS;chr2:4332465;Frmd4a;ENSMUST00000175944;+41;1	chr2	Frmd4a	0.770863	0.782346	0.777198	0.753851	0.645806	0.588718	0.637159	0.7359	0.795139	0.589935	0.615909	0.792927	0.549249	0.776322	0.577712	0.455204	0.521395	0.583684	0.437485	0.720776	0.589982	-0.130794	0.0105927
cg28420505_TC21	Enhancer	chr10	Atg5	0.709064	0.608142	0.69841	0.712268	0.524562	0.549045	0.457863	0.649248	0.713377	0.573696	0.518425	0.536561	0.490105	0.656211	0.466881	0.498659	0.496584	0.464761	0.433534	0.624664	0.513542	-0.111122	0.0105922
cg38330655_TC21	Enhancer	chr2	Arhgap15	0.75847	0.550327	0.750918	0.738558	0.594846	0.626298	0.562761	0.772885	0.752326	0.618399	0.616923	0.455918	0.578407	0.53063	0.533575	0.59322	0.569451	0.618997	0.611948	0.678599	0.572747	-0.105852	0.0105908
cg47735980_BC21	NA	chrX	NA	0.87914	0.877462	0.841077	0.827638	0.841646	0.823716	0.699648	0.669913	0.676159	0.798776	0.777601	0.766567	0.742942	0.728952	0.612972	0.575948	0.553315	0.534494	0.584093	0.792933	0.667566	-0.125367	0.0105862
cg30470967_TC11	Enhancer	chr12	Gm36723	0.907177	0.879484	0.911747	0.907175	0.803064	0.667091	0.779054	0.913762	0.882336	0.783811	0.685143	0.79127	0.616632	0.87245	0.793837	0.76445	0.474806	0.700524	0.408427	0.850099	0.689135	-0.160964	0.0105846
cg31904748_BC21	PlacentaIntermed	chr13	NA	0.86152	0.864991	0.815617	0.863246	0.755762	0.718885	0.709307	0.848148	0.833571	0.677901	0.754785	0.825578	0.691691	0.86335	0.676592	0.546658	0.671014	0.698912	0.645341	0.807894	0.705182	-0.102712	0.0105692
cg32266961_BC21	EnhancerVista;chr14:23486013-23486602	chr14	Kcnma1	0.839686	0.806348	0.800441	0.818614	0.700254	0.658797	0.617085	0.782021	0.859368	0.607184	0.682594	0.785598	0.641694	0.840593	0.579787	0.467021	0.536944	0.638028	0.434515	0.764735	0.621396	-0.143339	0.0105511
cg30648212_BC11	Enhancer	chr12	1700030L22Rik;Npas3	0.628365	0.452967	0.588371	0.659996	0.418603	0.447484	0.346499	0.580205	0.622087	0.442311	0.433559	0.368439	0.462687	0.50699	0.32121	0.378287	0.419155	0.32676	0.342622	0.527175	0.400202	-0.126973	0.0105405
cg30795092_TC21	Enhancer	chr12	Prkch	0.860597	0.787782	0.800479	0.774721	0.700114	0.590422	0.674411	0.832479	0.806006	0.568598	0.614617	0.843593	0.513174	0.812584	0.60782	0.471045	0.399426	0.672647	0.351372	0.758557	0.585488	-0.173069	0.0105353
cg45993864_BC21	Adenoma	chr8	Fto	0.863678	0.904756	0.856775	0.868974	0.761395	0.69525	0.744698	0.869913	0.913046	0.667141	0.723298	0.898486	0.655389	0.904323	0.69617	0.588397	0.547963	0.658864	0.450233	0.830943	0.679026	-0.151917	0.0105287
cg34476544_BC21	lincRNATSS;chr16:90677000;Gm36169;ENSMUST00000232154;36	chr16	Gm36169	0.860854	0.841069	0.765669	0.839128	0.71983	0.699667	0.664768	0.784349	0.866542	0.642787	0.676531	0.79758	0.635139	0.84249	0.627395	0.485044	0.680699	0.613899	0.672685	0.782431	0.667425	-0.115006	0.0105281
cg31034610_BC21	EPIC;cg10576154	chr12	Rin3	0.804569	0.712451	0.761246	0.803122	0.670633	0.600374	0.631535	0.793462	0.779515	0.627442	0.657507	0.746536	0.637793	0.742513	0.604342	0.521697	0.555494	0.630871	0.526963	0.728545	0.625116	-0.103429	0.0105216
cg28127516_BC21	Enhancer	chr10	Syne1	0.679074	0.718577	0.688832	0.707541	0.617569	0.652591	0.591904	0.680882	0.753648	0.536727	0.609911	0.723732	0.565606	0.706147	0.541822	0.403942	0.47731	0.589032	0.320268	0.676735	0.54745	-0.129286	0.0105189
cg41326583_TC21	Enhancer	chr4	Rnf220	0.769566	0.60965	0.714769	0.714164	0.581519	0.647548	0.511196	0.63258	0.775449	0.573218	0.578235	0.53836	0.556027	0.670559	0.431146	0.479118	0.636229	0.455845	0.590612	0.661827	0.550935	-0.110892	0.0105169
cg34536958_BC21	Enhancer	chr16	Gm31641;Kcnj15	0.775171	0.826213	0.757244	0.783094	0.719355	0.66713	0.684968	0.764582	0.862379	0.632241	0.627415	0.844307	0.637969	0.813009	0.632289	0.550248	0.573588	0.619	0.503977	0.760015	0.643404	-0.116611	0.0105147
cg36393199_TC21	Enhancer	chr19	Tll2	0.728415	0.711334	0.69751	0.718969	0.609585	0.557101	0.583763	0.696854	0.722825	0.55991	0.560141	0.717321	0.543819	0.734346	0.56644	0.446305	0.479974	0.519858	0.421765	0.669595	0.554988	-0.114607	0.0104983
cg38345073_BC11	lincRNATSS;chr2:46442710;Gm13470;ENSMUST00000123911;120	chr2	Gm13470	0.805935	0.812418	0.740064	0.714482	0.6998	0.62622	0.718662	0.779138	0.824818	0.585939	0.645873	0.852682	0.563708	0.78754	0.639032	0.449852	0.481125	0.592613	0.462171	0.746837	0.606053	-0.140784	0.010493
cg34589295_BC11	EPIC;cg19866578	chr17	Synj2	0.677948	0.691644	0.627955	0.708082	0.60524	0.552944	0.553845	0.680102	0.646838	0.563862	0.564231	0.703395	0.493983	0.657617	0.534235	0.425477	0.47814	0.527965	0.412518	0.638289	0.536142	-0.102146	0.0104892
cg37682816_BC21	TSS;chr1:160984767;Serpinc1;ENSMUST00000194592;-250;1	chr1	Gm37729;Serpinc1	0.729087	0.739797	0.689041	0.732931	0.63694	0.569263	0.594807	0.714507	0.736021	0.591407	0.594704	0.728786	0.542076	0.742437	0.565243	0.51925	0.476338	0.521835	0.457716	0.682488	0.573979	-0.108509	0.0104892
cg45257963_TC21	Enhancer	chr7	Kndc1	0.745882	0.692051	0.693047	0.685986	0.592986	0.719206	0.449213	0.685364	0.664304	0.52602	0.543334	0.539113	0.572491	0.644973	0.454046	0.415706	0.632853	0.543296	0.618243	0.658671	0.549008	-0.109663	0.0104817
cg31007518_TC21	Enhancer	chr12	Foxn3	0.73142	0.556741	0.695523	0.696625	0.512551	0.552602	0.475581	0.652893	0.697381	0.569203	0.528627	0.490835	0.506834	0.603268	0.482806	0.486328	0.510716	0.490567	0.45816	0.619035	0.512734	-0.106301	0.0104781
cg34354150_BC21	Enhancer,VMR;chr16:72848326-72848537	chr16	Robo1	0.823568	0.643005	0.734783	0.779154	0.569155	0.695476	0.523901	0.768588	0.804623	0.64094	0.634505	0.521166	0.587834	0.707968	0.504953	0.48045	0.602949	0.564858	0.569577	0.704695	0.58152	-0.123175	0.0104767
cg47215501_BC11	TSS;chr9:106370743;Dusp7;ENSMUST00000173748;+6;1	chr9	Dusp7	0.826806	0.854983	0.764614	0.751385	0.67496	0.576965	0.622947	0.749568	0.823496	0.58773	0.590565	0.812248	0.551331	0.799451	0.573661	0.540658	0.494852	0.564739	0.479084	0.738414	0.599432	-0.138982	0.0104761
cg30847641_TC21	Enhancer	chr12	Rad51b	0.714667	0.724544	0.658589	0.711719	0.586818	0.64579	0.62004	0.716852	0.661074	0.497197	0.63277	0.738039	0.541809	0.70047	0.549837	0.375025	0.512366	0.553403	0.486312	0.671122	0.558723	-0.112399	0.0104721
cg31430997_TC21	lincRNATSS;chr13:35395383;Gm48703;ENSMUST00000226101;25	chr13	Gm48703	0.752831	0.76835	0.712508	0.781145	0.624837	0.551544	0.561619	0.757417	0.797649	0.534879	0.600655	0.811433	0.467393	0.761555	0.514303	0.366647	0.402995	0.480044	0.359249	0.700878	0.529915	-0.170963	0.0104695
cg36651872_TC11	Adenoma	chr1	NA	0.910271	0.898426	0.905888	0.903275	0.811388	0.697752	0.779199	0.905298	0.945878	0.720035	0.795419	0.921134	0.691016	0.919091	0.676853	0.55146	0.517885	0.678306	0.425384	0.861931	0.689658	-0.172272	0.0104662
cg37678437_BC21	TSS;chr1:160251442;Rabgap1l;ENSMUST00000191909;-130;2	chr1	Rabgap1l	0.803589	0.789189	0.738177	0.779535	0.687366	0.670771	0.652709	0.782613	0.791656	0.602739	0.657328	0.799918	0.632558	0.791473	0.621658	0.523315	0.599337	0.648616	0.51839	0.743956	0.639533	-0.104423	0.0104602
cg34080377_BC11	Enhancer	chr16	Dlg1;Gm49705	0.837017	0.832188	0.81004	0.78609	0.723796	0.728014	0.740275	0.85132	0.842484	0.623595	0.742001	0.830948	0.745083	0.819107	0.639829	0.519026	0.610034	0.728734	0.587049	0.79458	0.684541	-0.11004	0.0104345
cg47608331_BC21	NA	chrX	NA	0.86287	0.88349	0.870551	0.84987	0.802156	0.833343	0.668249	0.755892	0.769646	0.74882	0.793298	0.823577	0.707897	0.81375	0.587745	0.586086	0.615136	0.665311	0.704706	0.810674	0.704632	-0.106042	0.0104317
cg35694751_TC12	Random	chr18	NA	0.845403	0.80301	0.808251	0.790778	0.809332	0.64359	0.739394	0.852785	0.805693	0.685966	0.687748	0.832376	0.570145	0.825077	0.686554	0.639363	0.478056	0.651337	0.402017	0.788693	0.645864	-0.142829	0.0104286
cg44722496_TC21	TSS;chr7:73765871;Fam174b;ENSMUST00000205946;-404;1	chr7	Fam174b	0.745136	0.774629	0.709774	0.75496	0.663264	0.631341	0.621538	0.741706	0.771311	0.606241	0.626349	0.783674	0.55857	0.75892	0.601128	0.513155	0.554598	0.566463	0.538561	0.712629	0.610766	-0.101863	0.0104112
cg31489638_BC21	TSS;chr13:41847615;Adtrp;ENSMUST00000179758;+16;1,TSS;chr13:41847683;Adtrp;ENSMUST00000121404;+84;1	chr13	Adtrp;Gm28564	0.834057	0.816379	0.775329	0.801236	0.724627	0.637561	0.662654	0.763387	0.794116	0.649795	0.645302	0.810127	0.596218	0.800713	0.660695	0.594567	0.560699	0.627514	0.473967	0.756594	0.64196	-0.114634	0.0104009
cg46561487_TC21	Enhancer	chr9	NA	0.827633	0.822685	0.735626	0.820404	0.613448	0.535245	0.613171	0.817057	0.872518	0.502759	0.569716	0.869024	0.486733	0.827604	0.50706	0.312943	0.415244	0.497475	0.290015	0.739754	0.527857	-0.211897	0.0103975
cg41151662_TC21	lincRNATSS;chr4:95193313;Gm12708;ENSMUST00000136941;13,lincRNATSS;chr4:95193362;Gm12708;ENSMUST00000126143;35	chr4	Gm12708	0.548166	0.659341	0.544607	0.546061	0.532029	0.503676	0.49982	0.552351	0.6095	0.376561	0.504087	0.624358	0.44622	0.585976	0.449076	0.297465	0.390036	0.4422	0.354351	0.555061	0.447033	-0.108028	0.0103911
cg37173677_BC21	Enhancer	chr1	Gpr55	0.801299	0.791048	0.752353	0.77006	0.666557	0.660638	0.671189	0.779463	0.817332	0.611059	0.630223	0.79898	0.607028	0.821875	0.604855	0.484837	0.534777	0.647431	0.500792	0.745549	0.624186	-0.121363	0.0103859
cg38047140_BC21	EPIC;cg00017363	chr2	NA	0.861561	0.867984	0.753009	0.828362	0.751187	0.684806	0.76543	0.845953	0.911332	0.642598	0.749468	0.855879	0.655616	0.867755	0.666085	0.49841	0.589616	0.674369	0.514211	0.807736	0.671401	-0.136335	0.0103839
cg44638522_BC11	miRNA;chr7:64250099;Mir6416;ENSMUST00000183664;67;1	chr7	Mir6416;Trpm1	0.703593	0.721061	0.664984	0.655928	0.586127	0.567325	0.601425	0.690314	0.745085	0.49808	0.535135	0.729844	0.463054	0.744642	0.542408	0.360955	0.467557	0.522799	0.418072	0.659538	0.528255	-0.131283	0.0103814
cg42237138_BC21	GeneBody;Apbb2;NM_001201414;inside_[5-UTR;intron_between_exon_1_and_2];splice=0	chr5	Apbb2	0.819089	0.770095	0.819301	0.801467	0.716163	0.706714	0.710727	0.796305	0.820081	0.693599	0.731439	0.768697	0.628839	0.831984	0.645533	0.55288	0.587252	0.729445	0.551175	0.773327	0.672084	-0.101242	0.010376
cg44703115_BC21	lincRNATSS;chr7:71264275;Gm29328;ENSMUST00000207237;430,lincRNATSS;chr7:71264275;Gm29328;ENSMUST00000208757;430,lincRNATSS;chr7:71264275;Gm29328;ENSMUST00000209171;430,lincRNATSS;chr7:71264275;Gm29328;ENSMUST00000209182;430	chr7	Gm29328	0.82771	0.791838	0.770715	0.77259	0.703997	0.652957	0.678077	0.777027	0.826073	0.674253	0.641725	0.785661	0.565839	0.817945	0.657191	0.596568	0.519336	0.639213	0.450084	0.755665	0.634781	-0.120884	0.0103683
cg45727755_BC11	lincRNATSS;chr8:57403104;Gm34099;ENSMUST00000211592;23	chr8	Gm34099	0.750582	0.711433	0.690155	0.747091	0.603373	0.552477	0.540926	0.724179	0.73626	0.554387	0.608259	0.71306	0.538608	0.703965	0.509797	0.443082	0.511389	0.515182	0.468046	0.672942	0.556578	-0.116364	0.0103649
cg31353089_BC21	Enhancer	chr13	Carmil1	0.692488	0.666313	0.683386	0.704847	0.583989	0.599141	0.553439	0.694367	0.727582	0.557912	0.580789	0.688328	0.511214	0.695857	0.540954	0.49838	0.457134	0.590338	0.410199	0.656173	0.55311	-0.103062	0.0103606
cg31457045_TC21	Enhancer	chr13	Bmp6	0.810493	0.63312	0.734724	0.783102	0.553738	0.600641	0.45882	0.697645	0.829194	0.527717	0.587284	0.508206	0.572146	0.73565	0.4439	0.365178	0.572832	0.386567	0.509979	0.677942	0.520946	-0.156996	0.0103552
cg40101744_BC21	Enhancer	chr3	NA	0.856583	0.873204	0.817733	0.853828	0.753227	0.724874	0.748234	0.861853	0.865351	0.659702	0.738015	0.857061	0.719431	0.873226	0.713443	0.555188	0.67991	0.686539	0.588806	0.81721	0.707132	-0.110078	0.0103464
cg31046176_BC21	Enhancer	chr12	Asb2	0.762352	0.702515	0.750288	0.775471	0.600637	0.634407	0.54877	0.685166	0.766112	0.591977	0.605702	0.630786	0.551326	0.717095	0.487666	0.45001	0.636684	0.504328	0.650741	0.691746	0.582631	-0.109115	0.0103443
cg43828631_BC21	Enhancer	chr6	Edem1	0.740639	0.658152	0.711359	0.773205	0.569983	0.572446	0.50963	0.708636	0.76855	0.538815	0.581139	0.630327	0.538306	0.720334	0.443243	0.38957	0.571012	0.484736	0.523862	0.668067	0.542134	-0.125932	0.0103414
cg30165008_BC21	EnhancerVista;chr11:111568522-111569439	chr11	NA	0.754453	0.733934	0.649561	0.719914	0.630296	0.526281	0.618244	0.75376	0.795588	0.527212	0.577877	0.77273	0.523837	0.722153	0.550412	0.449223	0.402673	0.528707	0.343212	0.686892	0.539804	-0.147089	0.010336
cg29232426_TC21	Enhancer	chr11	Tns3	0.516193	0.370371	0.463715	0.53151	0.277561	0.337366	0.183408	0.461824	0.497419	0.32238	0.301465	0.197347	0.275366	0.39174	0.159371	0.205567	0.323322	0.190473	0.291296	0.404374	0.265833	-0.138541	0.0103339
cg31359657_BC21	Enhancer	chr13	D130043K22Rik	0.862365	0.884668	0.814197	0.830996	0.733083	0.655536	0.729741	0.841082	0.894266	0.651074	0.693757	0.870883	0.634386	0.877314	0.6454	0.517772	0.631532	0.622207	0.479137	0.805104	0.662346	-0.142758	0.0103332
cg40933108_BC21	Enhancer	chr4	Pakap	0.76817	0.789274	0.736088	0.751616	0.702296	0.633922	0.678505	0.748348	0.772219	0.626958	0.617151	0.772525	0.616505	0.780873	0.63648	0.548107	0.498512	0.663431	0.47484	0.73116	0.623538	-0.107622	0.0103313
cg46287573_TC21	VMR;chr8:121252717-121253082	chr8	Galnt2l	0.830823	0.695503	0.804496	0.812603	0.615939	0.614546	0.545148	0.780687	0.794841	0.641093	0.619063	0.658721	0.53075	0.773107	0.575049	0.566568	0.568414	0.49782	0.480461	0.721621	0.591105	-0.130516	0.010315
cg38913735_BC21	Enhancer	chr2	Fbn1	0.896578	0.896957	0.846535	0.820387	0.786894	0.743735	0.770894	0.83218	0.886658	0.644829	0.747065	0.933908	0.675793	0.880482	0.68865	0.596115	0.664444	0.678403	0.624701	0.831202	0.713439	-0.117763	0.0103113
cg30644806_BC21	Enhancer	chr12	Akap6	0.907221	0.875801	0.853363	0.885855	0.776965	0.737391	0.682797	0.83203	0.91412	0.743894	0.707056	0.823286	0.651106	0.935593	0.69834	0.643417	0.615687	0.648588	0.558519	0.829505	0.702549	-0.126956	0.0102992
cg43515950_TC21	Adenoma	chr6	NA	0.809595	0.847356	0.793209	0.805296	0.69706	0.599726	0.66881	0.80448	0.859865	0.608117	0.619119	0.868706	0.536519	0.815756	0.638228	0.446508	0.534165	0.58314	0.437329	0.765044	0.608759	-0.156285	0.0102976
cg45463674_BC11	Enhancer	chr8	NA	0.610196	0.638266	0.583894	0.61403	0.544383	0.461681	0.513473	0.605227	0.612676	0.448015	0.480894	0.642054	0.412452	0.627851	0.480947	0.344934	0.341048	0.429217	0.239171	0.575981	0.444658	-0.131322	0.0102964
cg38377334_BC21	Enhancer	chr2	Gm13490	0.734865	0.766283	0.709269	0.75218	0.674636	0.590196	0.626571	0.717232	0.718792	0.621341	0.60529	0.727545	0.539708	0.758877	0.616218	0.571147	0.502929	0.561607	0.467298	0.698892	0.597196	-0.101696	0.0102958
cg42767572_BC21	Enhancer	chr5	Hip1r	0.697985	0.721348	0.656089	0.672314	0.590951	0.481397	0.572975	0.658344	0.691772	0.519022	0.494983	0.710534	0.440712	0.721489	0.493454	0.379677	0.350836	0.452745	0.263477	0.638131	0.482693	-0.155438	0.010286
cg31420902_BC21	EPIC;cg02995567	chr13	Tubb2a	0.426715	0.293236	0.487465	0.418249	0.27977	0.415709	0.247472	0.437134	0.433427	0.2961	0.276113	0.105334	0.283298	0.263172	0.219056	0.25079	0.384597	0.258119	0.385543	0.382131	0.272212	-0.109919	0.0102825
cg35739460_TC21	Enhancer	chr18	NA	0.533806	0.51522	0.498023	0.412192	0.450147	0.466142	0.460894	0.470826	0.551604	0.347627	0.419602	0.549394	0.389333	0.505202	0.403311	0.277005	0.286406	0.392569	0.24047	0.484317	0.381092	-0.103225	0.0102713
cg46833738_TC11	Enhancer	chr9	NA	0.676018	0.715457	0.675167	0.635307	0.582783	0.469444	0.554247	0.693644	0.711263	0.554248	0.470422	0.667563	0.425207	0.665387	0.547719	0.440576	0.34964	0.464375	0.183472	0.634815	0.476861	-0.157953	0.0102701
cg41063974_TC21	lincRNATSS;chr4:82065873;Gm5860;ENSMUST00000151038;76,lincRNATSS;chr4:82065890;Gm11264;ENSMUST00000143755;93	chr4	Gm11264;Gm5860	0.587344	0.638777	0.551432	0.52955	0.559647	0.461134	0.570266	0.521211	0.562165	0.409825	0.43978	0.631702	0.404901	0.571448	0.490572	0.35882	0.289855	0.436197	0.208869	0.553503	0.424197	-0.129306	0.0102647
cg41663449_TC11	Enhancer	chr4	Vps13d	0.827436	0.856338	0.808059	0.823941	0.771091	0.635861	0.693192	0.802264	0.878518	0.633352	0.694925	0.886429	0.538005	0.862535	0.612184	0.542949	0.482912	0.601838	0.457641	0.788522	0.631277	-0.157245	0.0102636
cg29723478_TC21	GeneBody;Pfn1;NM_011072;inside_[cds_in_exon_3];splice=0	chr11	Pfn1	0.609798	0.631894	0.589441	0.600309	0.56848	0.518231	0.515002	0.589786	0.631412	0.482668	0.487982	0.657416	0.460362	0.63669	0.476993	0.361456	0.429245	0.448516	0.37772	0.583817	0.481905	-0.101912	0.0102573
cg28843292_BC21	Adenoma	chr10	Gm31822	0.859095	0.663439	0.86263	0.880403	0.639519	0.598851	0.533235	0.834703	0.876673	0.673884	0.589149	0.597652	0.525035	0.812999	0.55335	0.564975	0.556095	0.490128	0.494728	0.749839	0.5858	-0.164039	0.0102555
cg43318592_BC11	CTCF	chr6	Creb3l2	0.834288	0.855045	0.822892	0.831972	0.708109	0.677038	0.658794	0.81137	0.879898	0.634918	0.676966	0.846782	0.658665	0.837675	0.61437	0.475776	0.635662	0.607649	0.575137	0.786601	0.65636	-0.130241	0.0102475
cg38255239_BC21	Enhancer	chr2	Angptl2;Ralgps1	0.915422	0.911952	0.857185	0.882433	0.839082	0.710035	0.785366	0.873444	0.869856	0.764437	0.747092	0.89957	0.664455	0.892024	0.758158	0.705533	0.617722	0.706186	0.572215	0.849419	0.732739	-0.11668	0.0102387
cg35390932_BC11	lincRNATSS;chr18:5370482;AC111128.2;ENSMUST00000234572;652	chr18	Gm50065	0.941451	0.945962	0.894369	0.90513	0.830338	0.812746	0.821381	0.920514	0.956222	0.74997	0.827118	0.968552	0.786131	0.936347	0.758316	0.667037	0.684819	0.740277	0.692527	0.892013	0.781109	-0.110903	0.010226
cg46580362_BC11	Enhancer	chr9	Ets1	0.800348	0.795459	0.739784	0.777625	0.703814	0.662857	0.68626	0.78853	0.806373	0.630484	0.668958	0.818453	0.639555	0.810276	0.620478	0.547299	0.557569	0.60573	0.532845	0.751228	0.643165	-0.108063	0.0102146
cg37481875_TC11	CTCF	chr1	NA	0.797385	0.74501	0.738433	0.780672	0.628791	0.594183	0.582967	0.738815	0.864833	0.540402	0.616076	0.782634	0.524382	0.77483	0.558148	0.399951	0.507422	0.518225	0.528433	0.71901	0.57505	-0.143959	0.0102079
cg28229262_BC21	Enhancer	chr10	NA	0.609736	0.69906	0.615145	0.664652	0.600744	0.543367	0.610308	0.698618	0.648347	0.5753	0.505329	0.700614	0.461099	0.642318	0.567057	0.445368	0.435907	0.549058	0.386961	0.63222	0.526901	-0.105319	0.0102061
cg34107576_TC11	Enhancer	chr16	Kalrn	0.909974	0.882919	0.861988	0.844258	0.765713	0.724964	0.736007	0.844572	0.901247	0.721513	0.727607	0.883474	0.675204	0.883702	0.704666	0.667873	0.632731	0.688757	0.55949	0.830182	0.714502	-0.115681	0.010204
cg42053386_TC21	VMR;chr5:37389969-37390167	chr5	Evc2	0.783315	0.714648	0.707744	0.751412	0.600696	0.546744	0.577454	0.716051	0.759656	0.561064	0.54942	0.757152	0.505964	0.758921	0.516391	0.43902	0.458158	0.486584	0.403016	0.684191	0.543569	-0.140622	0.0102003
cg32161107_TC11	Enhancer	chr14	Flnb	0.808607	0.829383	0.803232	0.767881	0.740003	0.685099	0.703001	0.798822	0.823688	0.654759	0.651003	0.8324	0.633473	0.833094	0.64613	0.617578	0.576151	0.695373	0.524054	0.773302	0.666401	-0.1069	0.0101845
cg45660670_TC21	Enhancer	chr8	Enpp6;Gm45600	0.868163	0.86851	0.828189	0.876339	0.77615	0.749302	0.712436	0.852134	0.899427	0.716793	0.710143	0.87996	0.685683	0.870692	0.677598	0.590202	0.72845	0.621682	0.712889	0.825628	0.719409	-0.106219	0.0101832
cg35788199_TC21	Enhancer	chr18	Synpo	0.683903	0.701662	0.645635	0.69643	0.583351	0.511849	0.559277	0.677981	0.674417	0.531361	0.503746	0.714184	0.449254	0.698881	0.520385	0.358362	0.40606	0.478162	0.326122	0.637167	0.498652	-0.138515	0.0101744
cg45080228_BC11	CTCF	chr7	Gga2	0.823455	0.668703	0.792267	0.793754	0.620662	0.607862	0.548892	0.770928	0.759218	0.635802	0.604828	0.605876	0.609589	0.669862	0.564534	0.552579	0.613794	0.560408	0.568395	0.709527	0.598567	-0.11096	0.010171
cg28184830_BC21	Enhancer	chr10	Utrn	0.883794	0.839162	0.781767	0.83073	0.725257	0.603549	0.668317	0.802682	0.879317	0.626653	0.612402	0.884464	0.509585	0.890493	0.589768	0.42025	0.387052	0.524454	0.404749	0.779397	0.584987	-0.19441	0.010169
cg47056403_TC21	EPIC;cg04626292	chr9	NA	0.867196	0.869887	0.819854	0.855575	0.801438	0.705651	0.770432	0.852483	0.897285	0.720364	0.759116	0.879127	0.708781	0.852363	0.723359	0.630415	0.654143	0.715689	0.558195	0.826645	0.720155	-0.106489	0.0101672
cg40825385_BC21	GeneBody;Zbtb5;NM_001163284;inside_[5-UTR;intron_between_exon_1_and_2];splice=0	chr4	Zbtb5	0.816464	0.762789	0.775595	0.801293	0.668312	0.650016	0.642659	0.785944	0.801107	0.655927	0.65064	0.796166	0.611542	0.787376	0.605513	0.560055	0.571546	0.613858	0.521722	0.744909	0.637434	-0.107474	0.0101624
cg47208056_TC21	Enhancer	chr9	Col6a6	0.886651	0.87597	0.838371	0.849189	0.745827	0.699652	0.688304	0.852293	0.904741	0.673978	0.716414	0.883453	0.643493	0.880666	0.666845	0.572252	0.569636	0.648298	0.547713	0.815667	0.680275	-0.135392	0.01016
cg32422054_BC21	Enhancer	chr14	NA	0.707372	0.715923	0.676232	0.683729	0.621016	0.545416	0.565778	0.677952	0.756704	0.52087	0.535148	0.734964	0.486682	0.718224	0.523433	0.423569	0.469789	0.545873	0.350557	0.661125	0.530911	-0.130214	0.0101594
cg38600337_BC21	Adenoma	chr2	Gm37004	0.848843	0.804926	0.788161	0.830728	0.742323	0.600019	0.715883	0.847933	0.81797	0.675939	0.666141	0.833334	0.601739	0.806544	0.678821	0.576954	0.506741	0.596607	0.407117	0.777421	0.634994	-0.142427	0.0101504
cg40125183_TC21	TSS;chr3:103074013;Ampd1;ENSMUST00000090715;-103;1,TSS;chr3:103074021;Ampd1;ENSMUST00000155034;-111;1,TSS;chr3:103074052;Ampd1;ENSMUST00000176440;-142;1	chr3	Ampd1	0.531531	0.52009	0.484345	0.536896	0.469899	0.428424	0.431258	0.521058	0.628485	0.418407	0.414275	0.571905	0.413452	0.510759	0.39238	0.28406	0.352729	0.391165	0.259556	0.505776	0.400869	-0.104907	0.0101438
cg35931052_BC21	Enhancer	chr18	Dym	0.887418	0.875266	0.81686	0.86148	0.725368	0.750334	0.67562	0.817287	0.889081	0.655829	0.689634	0.784111	0.747392	0.874497	0.627959	0.504469	0.72298	0.62776	0.689303	0.810968	0.692393	-0.118575	0.010142
cg28127389_BC21	Enhancer	chr10	Syne1	0.876554	0.668885	0.79765	0.83496	0.608672	0.65428	0.531425	0.744675	0.859085	0.600979	0.610254	0.588947	0.632066	0.767805	0.53705	0.491242	0.558308	0.622687	0.455511	0.730687	0.586485	-0.144203	0.0101406
cg41709021_TC21	Enhancer	chr4	NA	0.525851	0.510085	0.488125	0.470613	0.40984	0.39084	0.378843	0.487681	0.539575	0.3264	0.399609	0.503561	0.345001	0.52286	0.372062	0.241222	0.297988	0.352453	0.221857	0.466828	0.358301	-0.108527	0.0101401
cg31297380_TC11	PseudogeneTSS;chr13:16213764;Gm31711;ENSMUST00000220687;1057	chr13	Gm31711	0.768081	0.776724	0.72444	0.735882	0.643243	0.536165	0.625891	0.755483	0.789704	0.575386	0.595705	0.794499	0.521612	0.742245	0.558467	0.434511	0.405143	0.522841	0.312735	0.706179	0.546314	-0.159865	0.0101389
cg40753250_TC21	Enhancer	chr4	Mob3b	0.867874	0.805759	0.80167	0.855089	0.727459	0.719481	0.711515	0.822833	0.872331	0.689115	0.748902	0.838881	0.730192	0.820301	0.625763	0.581007	0.654144	0.67099	0.621504	0.798223	0.69808	-0.100143	0.0101361
cg31456533_TC21	lincRNATSS;chr13:38320526;Gm47990;ENSMUST00000225912;90	chr13	Gm47990	0.694949	0.779558	0.705341	0.677176	0.633221	0.579701	0.614288	0.68009	0.713558	0.552773	0.554552	0.769197	0.494115	0.737586	0.569341	0.450578	0.46416	0.473679	0.418439	0.67532	0.548442	-0.126878	0.0101328
cg30382142_TC21	Enhancer	chr12	NA	0.788305	0.789145	0.76112	0.802028	0.694421	0.603516	0.652664	0.788466	0.816068	0.614131	0.615505	0.819853	0.545966	0.797361	0.650217	0.53782	0.507692	0.576176	0.449942	0.74397	0.611466	-0.132504	0.0101324
cg43659846_TC21	Enhancer	chr6	Antxr1	0.841286	0.839462	0.81187	0.812359	0.727165	0.708927	0.694499	0.80002	0.845395	0.656157	0.717079	0.823325	0.649366	0.845107	0.66435	0.550605	0.648605	0.684333	0.613531	0.786776	0.685246	-0.10153	0.0101314
cg36406848_TC11	Enhancer	chr19	NA	0.58169	0.420684	0.528207	0.568756	0.330992	0.356837	0.18542	0.490268	0.580819	0.363152	0.325871	0.293537	0.309863	0.484124	0.164687	0.145196	0.310316	0.181537	0.26643	0.449297	0.284471	-0.164826	0.0101271
cg28324365_BC21	EnhancerVista;chr10:31034051-31035579	chr10	Gm30676	0.612454	0.574185	0.580793	0.586077	0.512834	0.45577	0.503912	0.619392	0.623556	0.476477	0.474874	0.611235	0.423431	0.592796	0.493449	0.38439	0.405812	0.445742	0.323464	0.563219	0.463167	-0.100052	0.0101264
cg35847424_TC21	TSS;chr18:66076402;Ccbe1;ENSMUST00000235872;+467;2	chr18	Ccbe1	0.724953	0.733	0.667766	0.725003	0.619321	0.573991	0.595622	0.692701	0.732252	0.534731	0.583472	0.742898	0.553083	0.731474	0.536417	0.421992	0.502991	0.519375	0.440356	0.673846	0.556679	-0.117167	0.0101226
cg41162771_TC21	Adenoma	chr4	NA	0.8612	0.871697	0.808814	0.870364	0.697509	0.698292	0.68601	0.837675	0.902696	0.634512	0.699328	0.829931	0.658465	0.861101	0.619616	0.441741	0.511727	0.713413	0.378292	0.803806	0.634812	-0.168994	0.0101179
cg42981520_TC21	Clock;Meer435;-0.0308865808363	chr5	NA	0.631471	0.646255	0.590056	0.637399	0.575323	0.486581	0.547375	0.618403	0.629951	0.491623	0.494005	0.675456	0.451715	0.638855	0.489331	0.392576	0.386679	0.466347	0.330963	0.595868	0.481755	-0.114113	0.0101157
cg47389200_TC21	Enhancer	chr9	NA	0.763752	0.787471	0.72962	0.788209	0.657277	0.64061	0.637106	0.733473	0.786238	0.55628	0.633511	0.788646	0.592092	0.773297	0.552474	0.454944	0.570989	0.622506	0.575087	0.724862	0.611983	-0.112879	0.0101143
cg45000857_BC21	Enhancer	chr7	Parva	0.812335	0.850668	0.776102	0.823933	0.746369	0.703457	0.666958	0.77149	0.831087	0.654346	0.692913	0.793578	0.665469	0.848271	0.656678	0.537123	0.646311	0.652017	0.574715	0.775822	0.672142	-0.10368	0.0101065
cg34382960_BC21	Enhancer	chr16	Usp25	0.643341	0.50406	0.605445	0.620738	0.467485	0.46009	0.385949	0.557672	0.608429	0.473735	0.460825	0.50952	0.387828	0.582441	0.366634	0.351838	0.402945	0.394173	0.342443	0.539246	0.427238	-0.112007	0.0101053
cg32431234_BC21	lincRNATSS;chr14:46463520;Gm48911;ENSMUST00000227092;57	chr14	Gm48911	0.881211	0.895935	0.826691	0.901771	0.814485	0.744563	0.821909	0.893496	0.929577	0.709836	0.763564	0.922445	0.741368	0.885197	0.741785	0.613042	0.769671	0.725311	0.662331	0.856627	0.753455	-0.103172	0.010104
cg34501902_BC21	Enhancer	chr16	Rcan1	0.749647	0.781406	0.720331	0.763311	0.660331	0.607179	0.59456	0.713797	0.776202	0.598201	0.591734	0.755283	0.552951	0.77646	0.558214	0.46555	0.591886	0.524182	0.493168	0.707418	0.590763	-0.116655	0.0100916
cg33642517_TC11	Enhancer	chr15	A930001M01Rik;Tbc1d22a	0.760732	0.760692	0.74617	0.744015	0.623651	0.526816	0.571664	0.732325	0.768747	0.541045	0.590543	0.755885	0.469669	0.777155	0.535895	0.414226	0.433451	0.464455	0.322114	0.692757	0.530444	-0.162313	0.0100834
cg37693526_TC21	Random	chr1	Dnm3	0.921967	0.92595	0.882013	0.917865	0.779899	0.753631	0.761815	0.894435	0.924253	0.710203	0.779793	0.928069	0.691832	0.923942	0.737503	0.61873	0.582108	0.70588	0.590604	0.862425	0.726866	-0.135559	0.0100784
cg47478291_BC21	NA	chrX	NA	0.820257	0.852591	0.847434	0.82652	0.811386	0.824201	0.668685	0.726138	0.732564	0.69316	0.76571	0.827149	0.732803	0.802424	0.623788	0.585789	0.557114	0.615735	0.606362	0.789975	0.681003	-0.108972	0.0100735
cg41533605_BC21	TSS;chr4:135120651;Runx3;ENSMUST00000056977;+205;1	chr4	Gm16225;Runx3	0.849333	0.884251	0.852483	0.826631	0.805728	0.694406	0.77989	0.856059	0.819389	0.759585	0.716248	0.837121	0.624153	0.841378	0.738581	0.684558	0.563058	0.730547	0.489089	0.818686	0.698432	-0.120254	0.0100733
cg33926338_BC21	EPIC;cg04232282	chr16	NA	0.500503	0.577517	0.529201	0.49824	0.483806	0.403597	0.480903	0.523977	0.527751	0.426282	0.3858	0.572053	0.354426	0.546262	0.425783	0.284111	0.326585	0.339496	0.22964	0.502833	0.389044	-0.113789	0.0100731
cg28598524_TC21	Enhancer	chr10	Cabcoco1;Gm32872	0.490496	0.521902	0.482904	0.469615	0.448159	0.386537	0.432147	0.510264	0.503206	0.380152	0.411145	0.526343	0.315898	0.50019	0.399755	0.294367	0.28387	0.345857	0.187442	0.471692	0.364502	-0.10719	0.0100681
cg46784249_TC21	Enhancer	chr9	Peak1	0.814262	0.833294	0.745291	0.776343	0.659335	0.606969	0.642204	0.800652	0.818207	0.535069	0.607489	0.86349	0.521328	0.820313	0.545079	0.326484	0.403984	0.484443	0.196669	0.744062	0.530435	-0.213627	0.010064
cg33763096_BC21	Enhancer	chr15	NA	0.641806	0.522329	0.635017	0.67281	0.453392	0.52881	0.347357	0.599966	0.63457	0.50721	0.44809	0.340693	0.437891	0.533581	0.356965	0.426011	0.498723	0.35466	0.447666	0.559562	0.435149	-0.124413	0.0100625
cg38871059_BC11	Enhancer	chr2	Mapkbp1	0.876406	0.862972	0.810739	0.83845	0.707046	0.653184	0.670581	0.830637	0.898308	0.628567	0.671246	0.869669	0.63295	0.848975	0.63835	0.538868	0.533021	0.62849	0.477346	0.794258	0.646748	-0.14751	0.010044
cg36035021_TC21	Random	chr18	Gm2390	0.80714	0.841036	0.799153	0.824407	0.760021	0.652378	0.721471	0.819394	0.827105	0.715065	0.655853	0.827136	0.629236	0.824648	0.701447	0.661197	0.572953	0.646564	0.536988	0.783567	0.677109	-0.106459	0.0100426
cg35338696_TC11	GeneBody;Fbxo11;NM_001081034;inside_[intron_between_exon_11_and_12];splice=0	chr17	Fbxo11	0.842774	0.880055	0.846278	0.832277	0.750596	0.703268	0.660495	0.829257	0.871064	0.712457	0.681831	0.854124	0.634961	0.847985	0.690695	0.599038	0.572597	0.633231	0.486441	0.801785	0.671336	-0.130449	0.0100421
cg40101494_TC21	Enhancer	chr3	NA	0.569133	0.402739	0.514178	0.561504	0.355485	0.420059	0.309429	0.488904	0.549007	0.429284	0.424243	0.274949	0.303873	0.417091	0.300666	0.354667	0.34518	0.315536	0.371534	0.463382	0.353702	-0.10968	0.0100375
cg30551131_BC21	Enhancer	chr12	Lrrc72	0.848518	0.717517	0.839863	0.863965	0.663168	0.692098	0.58607	0.787251	0.876486	0.695269	0.671397	0.626833	0.62198	0.791806	0.58539	0.570361	0.670423	0.628872	0.561791	0.763882	0.642412	-0.12147	0.0100328
cg38362440_TC11	TSS;chr2:49700578;Kif5c;ENSMUST00000146247;+231;2	chr2	Kif5c	0.82644	0.85251	0.811727	0.835189	0.710884	0.683046	0.659653	0.790816	0.851183	0.679295	0.666198	0.811247	0.632371	0.845496	0.651356	0.580452	0.616613	0.643204	0.569975	0.780161	0.669621	-0.11054	0.0100247
cg39356239_BC21	Enhancer	chr2	Fam210b	0.83446	0.752173	0.744567	0.788453	0.658665	0.592018	0.582076	0.766152	0.849097	0.604302	0.634138	0.732873	0.570954	0.794289	0.545484	0.508539	0.557754	0.502759	0.556383	0.72974	0.600747	-0.128992	0.010019
cg30165237_TC21	Adenoma	chr11	NA	0.829575	0.768077	0.783063	0.823118	0.653286	0.684397	0.636002	0.794503	0.859036	0.666562	0.712707	0.762533	0.631988	0.800709	0.595045	0.543866	0.611296	0.546862	0.594428	0.759006	0.6466	-0.112407	0.0100168
cg35275780_TC21	lincRNATSS;chr17:83115635;AC134555.2;ENSMUST00000234289;89	chr17	Gm46606	0.671504	0.659307	0.656532	0.691123	0.551803	0.579321	0.475716	0.618186	0.677739	0.526774	0.539131	0.551115	0.52931	0.66182	0.445044	0.371588	0.572569	0.427099	0.550904	0.620137	0.517535	-0.102601	0.0100167
cg33377647_TC21	TSS;chr15:58324168;Klhl38;ENSMUST00000022985;-21;2	chr15	Klhl38	0.773759	0.784432	0.704522	0.761274	0.689958	0.605321	0.677687	0.787468	0.782711	0.589018	0.623289	0.808332	0.546717	0.784851	0.580624	0.477833	0.549038	0.622561	0.441256	0.729681	0.602352	-0.127329	0.0100153
cg39449740_TC11	EPIC;cg07025752	chr3	NA	0.547832	0.409639	0.526711	0.588361	0.35936	0.386923	0.321088	0.512208	0.522083	0.431567	0.380972	0.270767	0.328273	0.401323	0.329104	0.342251	0.363625	0.35484	0.360333	0.463801	0.356305	-0.107495	0.0100104
cg28619970_TC11	Adenoma	chr10	NA	0.536623	0.414018	0.518729	0.550028	0.358552	0.394584	0.228551	0.5066	0.548709	0.390621	0.36985	0.26241	0.354165	0.46361	0.202949	0.195125	0.364998	0.270797	0.286536	0.45071	0.316106	-0.134604	0.0100017
cg28367601_TC11	Random	chr10	Fyn	0.836735	0.592541	0.77321	0.733193	0.607839	0.663534	0.529982	0.718474	0.755846	0.593539	0.606927	0.555865	0.582082	0.683296	0.526454	0.508614	0.631799	0.53626	0.546834	0.69015	0.577167	-0.112983	0.0100012
cg31059695_TC21	Enhancer	chr12	Clmn	0.729142	0.652316	0.698652	0.70802	0.575168	0.504664	0.499361	0.665291	0.748963	0.563743	0.497886	0.611478	0.472162	0.720861	0.518126	0.483619	0.44424	0.463935	0.389937	0.642397	0.516599	-0.125799	0.00999892
cg34283693_BC21	Enhancer	chr16	Crybg3	0.881902	0.875802	0.841915	0.880573	0.814565	0.750105	0.775235	0.871192	0.93143	0.735923	0.751062	0.944061	0.655575	0.910322	0.695824	0.61443	0.576214	0.628333	0.533969	0.846969	0.704571	-0.142397	0.00999481
cg32053303_TC21	Enhancer	chr13	Pde4d	0.899542	0.813792	0.793834	0.784475	0.783009	0.745718	0.773756	0.847042	0.889904	0.657061	0.768248	0.859968	0.73136	0.824679	0.644825	0.543854	0.592458	0.757175	0.6819	0.814563	0.706153	-0.108411	0.00997872
cg45344251_TC21	Enhancer	chr8	NA	0.877661	0.88467	0.861316	0.853936	0.767279	0.775421	0.754839	0.853952	0.892768	0.709547	0.753823	0.881635	0.724442	0.868146	0.672507	0.568609	0.733619	0.629123	0.764402	0.83576	0.730585	-0.105175	0.00997785
cg29089184_BC21	lincRNATSS;chr10:121488986;Gm40787;ENSMUST00000218056;74	chr10	Gm40787	0.677184	0.522599	0.684185	0.684225	0.515264	0.527573	0.437284	0.630388	0.653208	0.517731	0.504791	0.442397	0.503272	0.594019	0.409512	0.428766	0.547179	0.395875	0.486503	0.592435	0.483005	-0.10943	0.00997607
cg40419725_BC21	GeneBody;Pdlim5;NM_001190856;inside_[intron_between_exon_3_and_4];splice=0	chr3	Pdlim5	0.778594	0.791824	0.719829	0.766485	0.666538	0.596374	0.654147	0.748556	0.799456	0.59471	0.577247	0.773134	0.549146	0.78486	0.593873	0.516992	0.424863	0.62344	0.342513	0.724645	0.578078	-0.146567	0.00997557
cg28627304_BC21	Enhancer	chr10	Bicc1	0.850193	0.798548	0.830932	0.846767	0.725767	0.697877	0.664362	0.828317	0.885754	0.724003	0.693626	0.781773	0.611746	0.846476	0.681722	0.656702	0.575838	0.683226	0.537394	0.792058	0.679251	-0.112807	0.0099732
cg33260619_TC21	Enhancer	chr15	NA	0.849979	0.827436	0.793298	0.83656	0.718934	0.735992	0.694549	0.802968	0.858502	0.604441	0.732916	0.823156	0.676016	0.8297	0.609644	0.520961	0.727047	0.644135	0.657669	0.790913	0.682569	-0.108345	0.00997309
cg42003885_BC11	Enhancer	chr5	Gm2420	0.919149	0.93502	0.882838	0.921689	0.807586	0.758694	0.775979	0.889589	0.932888	0.750654	0.781167	0.915279	0.722263	0.92927	0.723699	0.673634	0.686811	0.754036	0.659191	0.86927	0.7596	-0.10967	0.00997101
cg48023473_TC21	NA	chrX	NA	0.862485	0.803407	0.876834	0.825122	0.797368	0.868549	0.637519	0.666616	0.681896	0.709392	0.769089	0.649432	0.737858	0.736727	0.519651	0.529592	0.595998	0.666121	0.678531	0.779977	0.659239	-0.120738	0.00996372
cg32297263_TC21	Enhancer	chr14	Il17rd	0.829059	0.687597	0.751561	0.813226	0.637647	0.708817	0.534391	0.802125	0.813983	0.630063	0.657866	0.577477	0.634018	0.715551	0.47638	0.506866	0.6717	0.535222	0.680168	0.730934	0.608531	-0.122403	0.00994848
cg40324808_TC21	Enhancer	chr3	NA	0.725885	0.574177	0.684585	0.700974	0.515745	0.530552	0.418204	0.647646	0.738032	0.521754	0.479629	0.468221	0.463097	0.623074	0.405169	0.373672	0.548244	0.422436	0.536583	0.615089	0.484188	-0.130901	0.00994717
cg41711193_TC11	Random	chr4	NA	0.677882	0.68711	0.624626	0.632008	0.557892	0.548228	0.51307	0.665348	0.665937	0.499651	0.59883	0.629862	0.548249	0.639433	0.462841	0.360462	0.456023	0.5153	0.452411	0.619122	0.516306	-0.102816	0.00994418
cg48151561_BC11	NA	chrX	Sh3kbp1	0.886639	0.840908	0.876218	0.895426	0.835903	0.867981	0.683723	0.734814	0.748831	0.82023	0.797127	0.699418	0.811347	0.787032	0.641186	0.644989	0.641926	0.628952	0.673215	0.818938	0.714542	-0.104396	0.00992286
cg41328841_TC21	GeneBody;Eri3;NM_001285902;inside_[intron_between_exon_4_and_5];splice=0	chr4	Eri3	0.862682	0.831556	0.809088	0.866998	0.772068	0.720622	0.711304	0.819391	0.855701	0.670682	0.698888	0.854778	0.636674	0.862371	0.647666	0.517403	0.753392	0.589308	0.633611	0.80549	0.686477	-0.119013	0.00991398
cg29688411_TC21	Enhancer	chr11	Ntn1	0.864664	0.825405	0.789445	0.831746	0.734235	0.73394	0.645559	0.81606	0.864496	0.605484	0.703816	0.822902	0.658144	0.842103	0.620518	0.481379	0.677785	0.648878	0.638958	0.789506	0.669997	-0.119509	0.009911
cg45227954_BC21	EPIC;cg24580056	chr7	Mgmt	0.730246	0.744322	0.711879	0.742663	0.630933	0.595038	0.605027	0.733631	0.749666	0.566271	0.621769	0.725142	0.613987	0.746331	0.536229	0.409361	0.526749	0.545318	0.52435	0.693712	0.581551	-0.112161	0.00989876
cg43382632_BC21	TSS;chr6:47830866;Zfp786;ENSMUST00000058844;-22;1	chr6	Zfp786	0.064981	0.276691	0.272731	0.04902	0.0561063	0.260024	0.0526453	0.217743	0.235932	0.0361631	0.0519477	0.0431405	0.0594539	0.0414053	0.0493666	0.0415944	0.043965	0.0554763	0.047484	0.165097	0.0469997	-0.118097	0.00989133
cg37889176_BC21	PseudogeneTSS;chr1:183918130;Gm38332;ENSMUST00000194189;210	chr1	Gm38332	0.854938	0.855263	0.819417	0.859021	0.784916	0.753619	0.788007	0.839419	0.869629	0.742733	0.759974	0.88509	0.668971	0.837755	0.738006	0.643532	0.589617	0.718696	0.520461	0.824914	0.710484	-0.114431	0.00988785
cg31619610_TC21	Enhancer	chr13	NA	0.793857	0.809532	0.764113	0.750529	0.706792	0.648467	0.703365	0.72215	0.822428	0.609298	0.654448	0.833383	0.58911	0.797649	0.641681	0.532788	0.554195	0.583035	0.50873	0.746804	0.630432	-0.116372	0.00988663
cg40617642_TC21	Enhancer	chr4	NA	0.517899	0.53859	0.511283	0.584933	0.444559	0.41812	0.388076	0.539866	0.599597	0.398849	0.442594	0.49308	0.392547	0.568412	0.358089	0.290332	0.393226	0.348026	0.330633	0.504769	0.401579	-0.10319	0.00988543
cg46373559_TC21	EPIC;cg26876585	chr8	Pard3	0.89869	0.881717	0.84419	0.856022	0.81414	0.784656	0.790233	0.84134	0.927417	0.760268	0.806042	0.883333	0.731324	0.867999	0.765985	0.683758	0.587232	0.733353	0.585362	0.848712	0.740465	-0.108246	0.00988519
cg43298076_TC11	lincRNATSS;chr6:34653894;Gm13861;ENSMUST00000137136;47	chr6	Cald1;Gm13861	0.743711	0.784732	0.732688	0.759334	0.653318	0.607377	0.661551	0.781476	0.758599	0.612033	0.66023	0.786362	0.555852	0.760121	0.595203	0.508035	0.498111	0.572662	0.446793	0.72031	0.59954	-0.12077	0.00988387
cg44064784_TC21	TSS;chr6:136857732;Art4;ENSMUST00000032341;-265;2	chr6	Art4	0.673445	0.680007	0.642854	0.648605	0.592706	0.459499	0.507048	0.69353	0.668015	0.483736	0.477857	0.682245	0.429608	0.674864	0.479929	0.379018	0.348206	0.48354	0.236535	0.618412	0.467554	-0.150858	0.00988092
cg36851914_BC11	Random	chr1	Il18r1	0.86204	0.872296	0.820947	0.846561	0.743797	0.712955	0.726694	0.84044	0.880723	0.683285	0.727645	0.875062	0.661867	0.85953	0.676285	0.577207	0.66049	0.684954	0.608987	0.811828	0.701531	-0.110297	0.00988088
cg41201620_TC21	Enhancer	chr4	Leprot	0.773502	0.813053	0.715003	0.739233	0.705574	0.603531	0.615648	0.749226	0.793513	0.5884	0.603736	0.796809	0.509938	0.793136	0.589764	0.494798	0.49369	0.550682	0.370333	0.723143	0.579129	-0.144014	0.00987135
cg32449481_TC21	Enhancer	chr14	Peli2	0.815362	0.845236	0.805784	0.801641	0.732237	0.654451	0.681508	0.813345	0.849447	0.694431	0.676598	0.819912	0.591057	0.844684	0.664676	0.600032	0.56923	0.575472	0.503133	0.777668	0.653922	-0.123746	0.00986487
cg34536978_BC11	Enhancer	chr16	Gm31641;Kcnj15	0.647249	0.705625	0.633689	0.679861	0.62797	0.58877	0.568914	0.66413	0.707497	0.54564	0.5525	0.700518	0.518977	0.704801	0.541652	0.401682	0.516455	0.494417	0.396408	0.647078	0.537305	-0.109773	0.00986204
cg32350595_BC21	lincRNATSS;chr14:32685648;Gm28651;ENSMUST00000185335;6	chr14	3425401B19Rik;Gm28651	0.733668	0.735232	0.698011	0.716799	0.623563	0.579993	0.630206	0.708573	0.74838	0.572949	0.577706	0.750491	0.539154	0.737491	0.574906	0.453764	0.517536	0.574175	0.485756	0.686047	0.578393	-0.107655	0.00985575
cg42973225_BC21	Enhancer	chr5	Foxk1	0.580377	0.558875	0.525024	0.535615	0.43638	0.440231	0.402016	0.514616	0.603942	0.361544	0.423743	0.553724	0.389408	0.567023	0.34401	0.267841	0.352669	0.414234	0.270738	0.510786	0.394493	-0.116293	0.00985143
cg42880719_TC21	EPIC;cg18109289	chr5	Eln	0.803721	0.822512	0.759268	0.799987	0.706641	0.614748	0.681132	0.787616	0.843305	0.645129	0.612287	0.835317	0.57819	0.826708	0.626549	0.528321	0.525607	0.565959	0.45319	0.757659	0.619726	-0.137933	0.00984664
cg46130429_TC21	Enhancer	chr8	Zfhx3	0.752897	0.560629	0.702887	0.756816	0.444368	0.483613	0.347602	0.649269	0.738546	0.511875	0.491652	0.451521	0.413765	0.626033	0.362456	0.327656	0.411985	0.377395	0.285777	0.60407	0.426011	-0.178058	0.00984585
cg38603590_TC21	EPIC;cg10539700,Enhancer	chr2	NA	0.867919	0.841285	0.789317	0.831074	0.731357	0.658627	0.669641	0.81473	0.830817	0.571059	0.685942	0.870723	0.608856	0.842123	0.640672	0.473159	0.588582	0.589722	0.471342	0.781641	0.634218	-0.147423	0.00983664
cg32427055_BC11	EnhancerVista;chr14:45943840-45945127	chr14	Gm15218;Gm49192	0.861919	0.848434	0.848113	0.851177	0.807663	0.714586	0.760703	0.836959	0.861455	0.780218	0.700364	0.82991	0.65833	0.842538	0.768052	0.732295	0.576027	0.669537	0.506972	0.821223	0.706424	-0.114799	0.00983198
cg31489792_BC21	lincRNATSS;chr13:41865915;Gm10790;ENSMUST00000221285;22	chr13	Gm10790	0.809804	0.767878	0.74926	0.800067	0.687184	0.647871	0.644507	0.782637	0.824103	0.598519	0.638752	0.813145	0.589713	0.800382	0.576234	0.486439	0.641488	0.527582	0.593404	0.745924	0.626566	-0.119358	0.00983014
cg38062987_BC21	Enhancer	chr2	8030442B05Rik;Gm37730	0.853045	0.820925	0.756985	0.798094	0.638272	0.567161	0.607097	0.792531	0.882957	0.552592	0.623657	0.822798	0.511156	0.82497	0.555933	0.371227	0.457096	0.526224	0.354419	0.746341	0.560007	-0.186334	0.00982996
cg46003197_BC21	Enhancer	chr8	Gm45335	0.827244	0.828423	0.754429	0.797527	0.680503	0.602498	0.64725	0.768454	0.821435	0.587755	0.619247	0.83255	0.542917	0.816364	0.610972	0.503495	0.512246	0.557314	0.449785	0.747529	0.603265	-0.144265	0.00982785
cg39839741_BC11	Enhancer	chr3	NA	0.931316	0.884396	0.836558	0.87073	0.737757	0.666505	0.696821	0.848673	0.914081	0.675448	0.674636	0.863906	0.635401	0.911689	0.657391	0.518179	0.591459	0.5984	0.404356	0.82076	0.653086	-0.167673	0.0098266
cg30478133_TC21	GeneBody;Cmpk2;NM_020557;inside_[intron_between_exon_2_and_3];splice=0	chr12	Cmpk2	0.78975	0.748751	0.735336	0.794353	0.708481	0.643293	0.632083	0.752713	0.763782	0.633375	0.66462	0.749726	0.592058	0.799015	0.538186	0.496628	0.568935	0.609089	0.616561	0.729838	0.626819	-0.103019	0.00982041
cg45060597_BC21	TSS;chr7:119760922;Acsm3;ENSMUST00000106527-ENSMUST00000106528;-148;2,TSS;chr7:119760923;Acsm3;ENSMUST00000063770-ENSMUST00000106529;-149;2	chr7	Acsm3	0.794484	0.813652	0.799612	0.809536	0.744734	0.564614	0.71312	0.783644	0.803261	0.692159	0.652785	0.794355	0.563489	0.774731	0.682874	0.612526	0.561003	0.571674	0.493535	0.758517	0.639913	-0.118604	0.00982038
cg36514783_TC21	Adenoma	chr19	1700054A03Rik	0.783506	0.768968	0.749205	0.751809	0.664333	0.57954	0.618222	0.747955	0.791165	0.552994	0.603881	0.801953	0.547941	0.763865	0.589188	0.469001	0.472985	0.573712	0.394446	0.717189	0.576996	-0.140193	0.00981925
cg38051380_TC21	Enhancer	chr2	Atp5c1	0.883707	0.849525	0.851331	0.87652	0.815033	0.738076	0.764952	0.852723	0.888002	0.76333	0.733162	0.870712	0.696266	0.884347	0.751473	0.65486	0.637711	0.721617	0.555954	0.835541	0.726943	-0.108598	0.0098057
cg42641644_BC21	Enhancer	chr5	Mlec	0.788989	0.810727	0.761844	0.778869	0.671352	0.620507	0.586379	0.810073	0.830195	0.599196	0.596536	0.846616	0.550041	0.80681	0.510732	0.457321	0.434805	0.532142	0.345931	0.739882	0.568013	-0.171869	0.00980523
cg40894720_BC21	Enhancer	chr4	NA	0.660897	0.553753	0.63365	0.659332	0.477785	0.551961	0.451523	0.61912	0.711488	0.464237	0.563807	0.466618	0.531666	0.599053	0.388154	0.331721	0.502918	0.497575	0.432482	0.591057	0.477823	-0.113234	0.00980408
cg40339764_TC21	Enhancer	chr3	Sgms2	0.775318	0.740299	0.726139	0.7384	0.636641	0.610188	0.61449	0.736824	0.786709	0.583675	0.614253	0.734547	0.597608	0.764932	0.585939	0.506991	0.545492	0.60079	0.487243	0.707223	0.602147	-0.105076	0.00977843
cg38944536_TC11	Enhancer	chr2	NA	0.60865	0.664283	0.632804	0.527621	0.614348	0.491737	0.598987	0.562692	0.631019	0.507319	0.463322	0.614602	0.455748	0.554232	0.538783	0.516626	0.339844	0.54023	0.27257	0.59246	0.480328	-0.112132	0.0097686
cg29077618_TC21	Enhancer	chr10	4930471E19Rik	0.864513	0.855595	0.795136	0.888309	0.7132	0.7676	0.608265	0.78244	0.896715	0.683324	0.646032	0.683418	0.645176	0.86884	0.581283	0.510605	0.77054	0.512467	0.704856	0.796864	0.660654	-0.13621	0.00976582
cg47051008_BC21	GeneBody;Prss35;NM_178738;inside_[5-UTR;intron_between_exon_1_and_2];splice=0	chr9	Prss35	0.860205	0.843953	0.819273	0.823737	0.791581	0.687807	0.765224	0.843587	0.845275	0.715303	0.720457	0.838721	0.669723	0.820644	0.740286	0.655346	0.566106	0.742483	0.510725	0.80896	0.697979	-0.110981	0.00976451
cg28956054_BC21	Enhancer	chr10	Otogl	0.859538	0.701105	0.822022	0.864155	0.684435	0.73219	0.613495	0.806584	0.873558	0.657114	0.725221	0.652223	0.660604	0.739865	0.589176	0.572468	0.720272	0.650234	0.680877	0.773009	0.664805	-0.108204	0.00976187
cg38061470_TC21	Enhancer	chr2	Prkcq	0.741912	0.793112	0.731922	0.773344	0.697219	0.645795	0.660731	0.760676	0.771465	0.630635	0.653882	0.772581	0.589464	0.774404	0.636233	0.58451	0.493396	0.608479	0.4459	0.730686	0.618948	-0.111738	0.00974487
cg34062687_BC21	Enhancer	chr16	NA	0.718898	0.736679	0.672534	0.708546	0.667647	0.555639	0.628931	0.717744	0.729712	0.602183	0.55016	0.760278	0.506297	0.732637	0.575982	0.521112	0.466215	0.454697	0.410061	0.681814	0.557962	-0.123852	0.0097417
cg30901938_BC21	TSS;chr12:84792970;Ltbp2;ENSMUST00000163214;-15;1	chr12	Ltbp2	0.807316	0.8505	0.79263	0.809629	0.753397	0.681969	0.715135	0.792806	0.820466	0.695085	0.677932	0.813466	0.631218	0.845629	0.712021	0.615414	0.605019	0.64376	0.558626	0.780428	0.679817	-0.100611	0.00972673
cg45368496_TC11	Enhancer	chr8	NA	0.622755	0.557723	0.585093	0.60193	0.454784	0.476808	0.371499	0.556777	0.646033	0.459283	0.498923	0.470956	0.403066	0.601053	0.35061	0.253359	0.394668	0.413406	0.302717	0.541489	0.414804	-0.126685	0.00972665
cg41647663_TC11	Random	chr4	6330411D24Rik	0.953003	0.872088	0.910083	0.9379	0.758116	0.774291	0.693373	0.869916	0.938161	0.759515	0.739706	0.830773	0.713536	0.909745	0.697933	0.574505	0.762883	0.676474	0.645508	0.856326	0.731058	-0.125268	0.00971305
cg33754327_TC11	Enhancer	chr15	Slc38a4	0.948689	0.965728	0.920809	0.92997	0.880378	0.825719	0.865694	0.953561	0.953037	0.782931	0.884508	0.959823	0.812333	0.936073	0.775952	0.663173	0.74183	0.854758	0.708422	0.915954	0.81198	-0.103974	0.00970802
cg31544861_BC21	lincRNATSS;chr13:46979908;2010001K21Rik;ENSMUST00000224451;135	chr13	2010001K21Rik;Gm24769	0.722331	0.759851	0.737632	0.671907	0.691647	0.609941	0.690392	0.703688	0.762128	0.604075	0.591532	0.768441	0.564852	0.725027	0.640524	0.575955	0.481158	0.613468	0.448676	0.705502	0.601371	-0.104131	0.00969178
cg28848371_TC21	TSS;chr10:93181609;Cdk17;ENSMUST00000213378;+128;2	chr10	Cdk17	0.868077	0.874741	0.852911	0.854693	0.756364	0.723745	0.760642	0.855396	0.864915	0.698423	0.769859	0.899606	0.693481	0.861344	0.690893	0.597979	0.619555	0.651891	0.579182	0.823498	0.706221	-0.117277	0.00968891
cg37249476_TC21	Enhancer	chr1	Sned1	0.736401	0.774026	0.734877	0.754925	0.693102	0.624875	0.691435	0.742739	0.761268	0.634484	0.623698	0.784298	0.556541	0.767356	0.655215	0.557858	0.508289	0.576645	0.447869	0.723739	0.611225	-0.112513	0.00968891
cg44727539_TC21	Enhancer	chr7	Slco3a1	0.695146	0.69147	0.723397	0.705377	0.636653	0.556706	0.596921	0.690902	0.749686	0.616559	0.558558	0.670267	0.501408	0.707058	0.577519	0.554591	0.453491	0.590624	0.366199	0.671806	0.559627	-0.112179	0.00968549
cg28255846_TC21	Enhancer	chr10	NA	0.659636	0.712121	0.66164	0.657062	0.624756	0.531368	0.587357	0.64912	0.651977	0.581613	0.542611	0.669196	0.464469	0.690008	0.562001	0.472945	0.467425	0.508918	0.400361	0.637226	0.535955	-0.101272	0.00968043
cg35788723_BC21	Enhancer	chr18	Synpo	0.766273	0.780504	0.714848	0.761877	0.631294	0.5104	0.599339	0.731831	0.816705	0.537868	0.525544	0.802834	0.480065	0.768241	0.543371	0.426539	0.427805	0.487588	0.354513	0.701452	0.535437	-0.166015	0.00967225
cg45974442_TC21	VMR;chr8:89185395-89185595	chr8	NA	0.68956	0.748765	0.633817	0.601056	0.587482	0.652812	0.542966	0.62687	0.7025	0.472486	0.541235	0.68406	0.541929	0.675914	0.492829	0.378283	0.564837	0.448953	0.548601	0.64287	0.534913	-0.107957	0.00965783
cg28766993_BC21	Enhancer	chr10	C230099D08Rik	0.832039	0.860225	0.793017	0.811251	0.671682	0.673789	0.65683	0.773781	0.864524	0.571633	0.618672	0.862902	0.605869	0.845471	0.610391	0.454966	0.55022	0.598079	0.507778	0.770793	0.622598	-0.148195	0.00965702
cg48068630_BC11	NA	chrX	NA	0.897139	0.88836	0.848905	0.868498	0.82299	0.797854	0.746869	0.808697	0.830271	0.793915	0.814124	0.831223	0.772493	0.84126	0.669615	0.698464	0.618371	0.721348	0.561777	0.834398	0.732259	-0.102139	0.00964911
cg29094269_BC11	TSS;chr10:121823132;Srgap1;ENSMUST00000161156;+130;2	chr10	Srgap1	0.711676	0.728502	0.676504	0.685296	0.646365	0.608809	0.661299	0.702893	0.741634	0.593079	0.581554	0.757102	0.552958	0.724948	0.573557	0.499154	0.46265	0.582483	0.428423	0.684775	0.575591	-0.109185	0.00964792
cg30773671_BC11	Enhancer	chr12	9630002D21Rik	0.849745	0.664373	0.75428	0.828928	0.576321	0.594054	0.460077	0.808007	0.861631	0.545287	0.566743	0.654948	0.526865	0.75785	0.47884	0.383827	0.521454	0.441325	0.494982	0.710824	0.537212	-0.173612	0.00964722
cg40095124_BC21	Enhancer	chr3	Spag17	0.901695	0.937205	0.901508	0.875433	0.79484	0.657672	0.741493	0.90954	0.889834	0.642594	0.775526	0.908067	0.603929	0.900532	0.701288	0.550861	0.508721	0.640477	0.364107	0.845469	0.65961	-0.185859	0.00963987
cg45915219_BC21	Enhancer	chr8	NA	0.660371	0.58041	0.570834	0.575182	0.465078	0.471367	0.39932	0.525865	0.617816	0.436452	0.478209	0.529758	0.381151	0.580729	0.381704	0.330311	0.407331	0.420673	0.390504	0.540694	0.433682	-0.107011	0.00963893
cg34152566_TC21	Enhancer	chr16	Gm15802;Igsf11	0.729688	0.689357	0.687331	0.628274	0.520484	0.568065	0.549088	0.682668	0.745079	0.489566	0.471335	0.643027	0.530766	0.727792	0.543397	0.367438	0.506818	0.482868	0.462875	0.644448	0.522588	-0.12186	0.00963693
cg42297113_TC21	Enhancer	chr5	Scfd2	0.7571	0.794716	0.76468	0.751613	0.701088	0.640731	0.688252	0.771963	0.751354	0.636566	0.642839	0.782865	0.572203	0.751811	0.642318	0.605035	0.456519	0.652653	0.427179	0.735722	0.616999	-0.118723	0.00962073
cg38436753_BC21	Enhancer	chr2	Baz2b	0.75935	0.745158	0.710414	0.661832	0.659623	0.619706	0.671264	0.655007	0.733699	0.542738	0.617096	0.767079	0.560029	0.716732	0.610548	0.486774	0.519237	0.576376	0.439305	0.690673	0.583591	-0.107081	0.00961925
cg35851763_TC11	Adenoma	chr18	NA	0.767094	0.717174	0.708282	0.727285	0.661351	0.600866	0.656176	0.732002	0.795782	0.615496	0.608762	0.751794	0.611403	0.736862	0.600258	0.478832	0.46412	0.590846	0.407454	0.707335	0.586583	-0.120752	0.00961458
cg38471308_TC21	Enhancer	chr2	Cobll1	0.925641	0.860274	0.84878	0.888916	0.806968	0.740609	0.817124	0.928083	0.888674	0.691211	0.772661	0.894614	0.693802	0.912249	0.686103	0.571667	0.720854	0.787847	0.56271	0.856119	0.729372	-0.126747	0.00960619
cg47439203_TC11	NA	chrX	NA	0.285998	0.377477	0.295908	0.333173	0.380856	0.369867	0.423485	0.506333	0.565904	0.228223	0.24241	0.292061	0.181232	0.237294	0.341471	0.305519	0.327281	0.31656	0.367683	0.393222	0.283973	-0.109249	0.0096055
cg29791795_BC21	Enhancer	chr11	Myo18a	0.718935	0.616633	0.725379	0.708313	0.568356	0.643818	0.50091	0.634511	0.73444	0.521906	0.592209	0.606613	0.546659	0.694675	0.418954	0.391253	0.580193	0.501966	0.513083	0.650144	0.536751	-0.113393	0.00960526
cg29536310_BC21	Enhancer	chr11	NA	0.758864	0.666154	0.6694	0.73954	0.541044	0.596022	0.482558	0.664106	0.71842	0.557649	0.529085	0.612896	0.52756	0.710694	0.469311	0.433486	0.534074	0.470204	0.445675	0.648457	0.529063	-0.119393	0.00960387
cg41981181_TC21	Enhancer	chr5	NA	0.791865	0.795291	0.763561	0.787222	0.686723	0.615418	0.638867	0.769655	0.787828	0.617473	0.620799	0.815401	0.566743	0.801243	0.605735	0.51657	0.49365	0.538853	0.435995	0.737381	0.601246	-0.136135	0.00959772
cg30018732_BC11	Enhancer	chr11	Rara	0.956638	0.94362	0.920281	0.917619	0.810481	0.838682	0.759334	0.905708	0.965154	0.785326	0.806495	0.902573	0.766866	0.944644	0.690441	0.638037	0.77391	0.77947	0.733344	0.890835	0.782111	-0.108725	0.00959489
cg31170739_BC21	GeneBody;Pacs2;NM_001291445;inside_[intron_between_exon_7_and_8];splice=0	chr12	Pacs2	0.651329	0.616792	0.581827	0.616188	0.522558	0.522377	0.481206	0.574185	0.649141	0.456876	0.493701	0.645831	0.471683	0.623373	0.409001	0.352035	0.407659	0.468262	0.386721	0.579512	0.471514	-0.107997	0.00958924
cg32255410_TC11	EPIC;cg11661054	chr14	NA	0.508056	0.445011	0.464021	0.493479	0.321803	0.388873	0.214922	0.452624	0.482005	0.32996	0.352989	0.31537	0.328137	0.432651	0.151076	0.130248	0.367256	0.22478	0.268314	0.418977	0.290078	-0.128899	0.00958887
cg32976089_BC21	Enhancer	chr14	Mbnl2	0.81675	0.821447	0.798239	0.795582	0.700767	0.673652	0.644174	0.786497	0.827699	0.648416	0.672092	0.800535	0.658078	0.807452	0.632862	0.502746	0.587783	0.639928	0.535384	0.762756	0.648528	-0.114229	0.00958229
cg34411362_TC11	PMDsoloWCGW	chr16	NA	0.763369	0.743981	0.685787	0.735284	0.637675	0.607675	0.617383	0.754453	0.778663	0.614527	0.605785	0.71638	0.579956	0.745953	0.602205	0.502247	0.485557	0.56199	0.346468	0.702697	0.576107	-0.12659	0.00957201
cg35491721_BC21	Enhancer	chr18	Rnf125	0.793658	0.540378	0.697947	0.730228	0.480393	0.553375	0.422541	0.6605	0.750568	0.522788	0.483921	0.429986	0.493054	0.571077	0.404305	0.427788	0.517465	0.424528	0.50209	0.62551	0.4777	-0.147809	0.00957073
cg33869830_BC21	Enhancer	chr16	NA	0.782822	0.813258	0.738685	0.797214	0.626848	0.63581	0.55292	0.682067	0.787196	0.602312	0.585282	0.64867	0.601464	0.776728	0.570374	0.501087	0.608765	0.535221	0.54973	0.71298	0.597963	-0.115017	0.0095668
cg43728715_BC21	Enhancer	chr6	Lrig1	0.697246	0.645344	0.60969	0.605863	0.526526	0.543124	0.48114	0.54317	0.709583	0.433839	0.508761	0.623404	0.465556	0.652372	0.444353	0.337673	0.404599	0.49501	0.293722	0.595743	0.465929	-0.129814	0.00955723
cg34375723_TC21	Enhancer	chr16	NA	0.696965	0.67679	0.638432	0.634351	0.58128	0.54174	0.558482	0.662713	0.697631	0.46061	0.504761	0.718522	0.472576	0.684102	0.507556	0.365585	0.395913	0.503127	0.268005	0.632043	0.488076	-0.143967	0.00955595
cg38895673_BC11	Enhancer	chr2	NA	0.631329	0.550195	0.582687	0.591215	0.533687	0.431898	0.48574	0.623984	0.611715	0.496302	0.487737	0.574579	0.415862	0.581014	0.474715	0.3865	0.386182	0.461287	0.301607	0.560272	0.456579	-0.103694	0.00955047
cg43438037_TC11	TSS;chr6:53310870;Creb5;ENSMUST00000047450;-186;2	chr6	Creb5	0.649525	0.590256	0.650561	0.615355	0.462248	0.532844	0.370899	0.623458	0.711603	0.46216	0.477652	0.487291	0.455974	0.617073	0.382229	0.330292	0.468408	0.411389	0.413338	0.578528	0.450581	-0.127947	0.0095431
cg37119969_TC21	Enhancer	chr1	Pax3	0.84184	0.737663	0.749404	0.830871	0.590086	0.659288	0.519942	0.721524	0.849744	0.547492	0.618465	0.613163	0.571577	0.786335	0.47569	0.369544	0.653746	0.504509	0.557147	0.722262	0.569767	-0.152496	0.00954099
cg40980968_BC21	Enhancer	chr4	Gm11217	0.789722	0.7647	0.68139	0.740732	0.654566	0.677493	0.656546	0.733925	0.812014	0.565372	0.659382	0.764397	0.653138	0.725343	0.55539	0.425106	0.574624	0.610851	0.634575	0.723454	0.616818	-0.106636	0.00953725
cg33667175_BC11	VMR;chr15:88946879-88947090	chr15	Ttll8	0.836385	0.799217	0.801299	0.850514	0.679348	0.622752	0.65504	0.877963	0.895527	0.610598	0.717173	0.829138	0.570838	0.842191	0.597281	0.333839	0.489443	0.545226	0.414562	0.779783	0.595029	-0.184754	0.00953183
cg29252422_BC21	Enhancer	chr11	Grb10	0.674488	0.743594	0.646621	0.684987	0.609212	0.543811	0.579267	0.666415	0.690239	0.465041	0.525506	0.732028	0.479368	0.734258	0.4802	0.340057	0.424578	0.50667	0.334559	0.648737	0.502227	-0.14651	0.00952797
cg32567688_BC11	Enhancer	chr14	NA	0.670277	0.429704	0.618118	0.720299	0.441709	0.383343	0.23189	0.648407	0.583404	0.557815	0.360454	0.125385	0.291696	0.452269	0.240169	0.469743	0.297858	0.064887	0.270803	0.525239	0.313108	-0.212131	0.0095252
cg38888397_TC21	TSS;chr2:121787343;Frmd5;ENSMUST00000121219;+36;1	chr2	Frmd5	0.593925	0.585691	0.521992	0.606309	0.50113	0.452803	0.540836	0.641034	0.642758	0.446281	0.527974	0.619276	0.433258	0.554075	0.451465	0.330695	0.257395	0.450918	0.24664	0.565164	0.431798	-0.133367	0.00952338
cg40102028_BC21	Enhancer	chr3	NA	0.802063	0.785061	0.806026	0.820681	0.693884	0.63963	0.690769	0.79342	0.814769	0.650439	0.665788	0.804442	0.619227	0.823328	0.628439	0.55363	0.515484	0.609049	0.440701	0.7607	0.631053	-0.129648	0.00951683
cg31235172_BC21	EPIC;cg23663361	chr13	NA	0.919414	0.940998	0.863689	0.893985	0.853734	0.784042	0.860525	0.913916	0.939637	0.786596	0.817411	0.950384	0.722173	0.930492	0.756389	0.672294	0.73025	0.774466	0.668584	0.885549	0.780904	-0.104645	0.00951507
cg30294407_TC21	GeneBody;Notum;NM_175263;inside_[cds_in_exon_11];splice=0	chr11	Myadml2os;Notum	0.778156	0.810008	0.777055	0.781337	0.714518	0.609783	0.679573	0.784218	0.789269	0.64068	0.64017	0.812626	0.586405	0.761231	0.67383	0.559876	0.583325	0.641075	0.558439	0.747102	0.645766	-0.101336	0.00951319
cg34020097_TC11	Enhancer	chr16	AC169509.1	0.688579	0.71515	0.627916	0.639816	0.539913	0.477666	0.542254	0.642063	0.681267	0.442648	0.515148	0.713839	0.413329	0.698015	0.421704	0.273078	0.32415	0.370699	0.193038	0.61718	0.436565	-0.180616	0.00950131
cg39970487_TC11	Enhancer	chr3	Sh3d19	0.600772	0.336577	0.589961	0.576669	0.305163	0.287953	0.224407	0.550892	0.581491	0.401724	0.289517	0.20747	0.292892	0.353476	0.255081	0.298488	0.195608	0.254622	0.167097	0.450432	0.271598	-0.178834	0.00950046
cg38020050_BC21	Enhancer	chr2	Camk1d	0.835189	0.808734	0.81357	0.823795	0.793198	0.708044	0.781914	0.846048	0.864212	0.718002	0.722188	0.862057	0.66564	0.81342	0.731674	0.619286	0.611601	0.756653	0.538452	0.808301	0.703897	-0.104403	0.00949936
cg36568860_TC11	Enhancer	chr19	6720468P15Rik	0.733872	0.726073	0.692779	0.746757	0.617711	0.594961	0.561109	0.692585	0.760235	0.562745	0.617062	0.697084	0.568045	0.725789	0.528042	0.444711	0.539706	0.556713	0.521727	0.680676	0.576162	-0.104513	0.00949686
cg43411795_TC21	EnhancerVista;chr6:50956956-50958238	chr6	NA	0.946712	0.938835	0.8966	0.923306	0.819823	0.736104	0.822548	0.914323	0.947997	0.776549	0.752235	0.943494	0.67662	0.928349	0.772397	0.680484	0.602536	0.718099	0.495178	0.882916	0.734594	-0.148322	0.00949657
cg31379760_BC21	Enhancer	chr13	2610307P16Rik	0.762584	0.766404	0.724519	0.668748	0.69103	0.599874	0.651264	0.715641	0.784753	0.553095	0.60732	0.800679	0.502055	0.758054	0.58734	0.468794	0.406689	0.525509	0.336615	0.707202	0.554615	-0.152587	0.00948917
cg40292366_BC11	Enhancer	chr3	Camk2d;Gm43006	0.902048	0.887051	0.821289	0.854515	0.720766	0.65205	0.692623	0.838287	0.909095	0.638372	0.668426	0.893541	0.604105	0.888438	0.633978	0.523754	0.530005	0.600688	0.467044	0.808636	0.644835	-0.163801	0.00948581
cg34378216_BC21	Enhancer	chr16	NA	0.83092	0.792114	0.786115	0.821192	0.705075	0.683641	0.65631	0.806712	0.845121	0.627705	0.68035	0.813	0.631684	0.831023	0.607241	0.529431	0.627298	0.63177	0.614927	0.769689	0.659443	-0.110246	0.00948571
cg29688919_TC11	Random	chr11	Ntn1	0.907179	0.933188	0.842837	0.839621	0.783637	0.659535	0.766749	0.879149	0.93772	0.6325	0.760094	0.940028	0.59594	0.905971	0.670693	0.565044	0.45977	0.547486	0.411148	0.838846	0.648867	-0.189979	0.00948492
cg43691487_BC21	Enhancer	chr6	Klf15	0.712704	0.696305	0.659621	0.728384	0.573729	0.561955	0.537478	0.670436	0.722537	0.515543	0.578668	0.679757	0.497033	0.717007	0.504745	0.386011	0.532004	0.468145	0.425878	0.651461	0.530479	-0.120982	0.00948394
cg40508030_BC21	Enhancer	chr3	Ak5	0.651526	0.608651	0.609298	0.605184	0.518928	0.460946	0.496949	0.628131	0.689304	0.4726	0.479966	0.61876	0.427971	0.645473	0.471056	0.376451	0.367657	0.453956	0.301457	0.585435	0.461535	-0.123901	0.00948199
cg42876472_BC21	Enhancer	chr5	Gtf2ird1	0.889446	0.891883	0.871218	0.883063	0.755227	0.740119	0.719962	0.894254	0.921527	0.687518	0.753637	0.871	0.685977	0.90551	0.647488	0.472888	0.732153	0.620953	0.613651	0.840744	0.699078	-0.141667	0.00948138
cg34501899_TC21	VMR;chr16:92443659-92444048	chr16	Rcan1	0.748407	0.731943	0.70279	0.762407	0.638774	0.595791	0.597829	0.698967	0.760013	0.549762	0.606007	0.745193	0.559163	0.76083	0.52677	0.463778	0.567684	0.512518	0.499928	0.692991	0.579163	-0.113828	0.00948092
cg47883528_TC11	NA	chrX	Hdac8	0.796556	0.76527	0.734605	0.792977	0.645845	0.615082	0.665593	0.764668	0.787804	0.545553	0.590562	0.786675	0.52172	0.781475	0.620182	0.546495	0.520773	0.668924	0.431903	0.729822	0.601426	-0.128396	0.00947321
cg38533867_TC21	GeneBody;Zak;NM_001164791;inside_[intron_between_exon_2_and_3];splice=0	chr2	Map3k20	0.836532	0.836501	0.791501	0.818846	0.703828	0.662281	0.679086	0.816051	0.788027	0.6556	0.628304	0.84395	0.595256	0.815595	0.660585	0.56563	0.499183	0.637585	0.455312	0.770295	0.6357	-0.134595	0.0094648
cg30905297_TC21	Enhancer	chr12	Gm38355;Prox2	0.513952	0.358291	0.496724	0.51479	0.364621	0.425455	0.29718	0.551841	0.473099	0.409755	0.350198	0.240117	0.378329	0.369037	0.277922	0.324312	0.366507	0.304084	0.395958	0.443995	0.341622	-0.102373	0.00946243
cg31094898_TC11	Enhancer	chr12	NA	0.744465	0.777519	0.739271	0.714016	0.681584	0.613354	0.64936	0.756558	0.819119	0.588324	0.669319	0.759675	0.602591	0.766175	0.575444	0.477947	0.573445	0.603869	0.533317	0.721694	0.615011	-0.106684	0.00945645
cg37887551_TC11	Enhancer	chr1	NA	0.701103	0.74605	0.651763	0.599892	0.533461	0.445841	0.546967	0.620855	0.762337	0.409621	0.480127	0.726963	0.345589	0.682695	0.466072	0.309624	0.201322	0.407758	0.117109	0.623141	0.414688	-0.208453	0.00945484
cg34104219_TC21	Enhancer	chr16	Itgb5	0.71697	0.753775	0.69955	0.735832	0.637334	0.525181	0.591882	0.699834	0.724378	0.577511	0.535875	0.739579	0.477094	0.735418	0.571154	0.467132	0.492178	0.461632	0.397249	0.676082	0.545482	-0.130599	0.00945463
cg45952400_TC21	Adenoma	chr8	Gm27169	0.833911	0.811121	0.754696	0.76901	0.677539	0.598835	0.678323	0.789855	0.827071	0.616825	0.600733	0.777411	0.54394	0.823057	0.638423	0.519547	0.398571	0.594268	0.322387	0.748929	0.583516	-0.165413	0.00945009
cg41783244_TC21	TSS;chr4:154928076;Tnfrsf14;ENSMUST00000219534;+57;1,TSS;chr4:154928201;Tnfrsf14;ENSMUST00000123514;+182;2	chr4	Tnfrsf14	0.661434	0.710316	0.647146	0.666322	0.624512	0.554863	0.575708	0.673218	0.660685	0.539792	0.530471	0.695705	0.512526	0.686391	0.548389	0.450034	0.422355	0.546881	0.367562	0.641578	0.530011	-0.111567	0.00944846
cg40210317_TC21	Enhancer	chr3	NA	0.78007	0.77146	0.739095	0.747545	0.701221	0.648146	0.689142	0.745041	0.775266	0.578588	0.681294	0.802039	0.605189	0.768844	0.599073	0.483436	0.54367	0.646405	0.531332	0.732998	0.623987	-0.109011	0.00944607
cg33716047_BC21	Enhancer	chr15	NA	0.820856	0.791989	0.772233	0.75252	0.675172	0.64505	0.662323	0.752243	0.840301	0.64142	0.638467	0.753106	0.613102	0.80114	0.62421	0.544106	0.607159	0.667348	0.502384	0.745854	0.639244	-0.10661	0.00944478
cg30040518_TC21	Enhancer	chr11	Stat5b	0.908502	0.838163	0.817857	0.872901	0.726763	0.592662	0.678184	0.861084	0.860313	0.624955	0.639514	0.869985	0.589488	0.890499	0.579621	0.455035	0.466885	0.585496	0.379142	0.795159	0.608062	-0.187097	0.00942507
cg46975933_BC21	Enhancer	chr9	Gm26903	0.538383	0.447458	0.499397	0.503791	0.421949	0.379327	0.464203	0.555401	0.560875	0.39196	0.404233	0.488701	0.345722	0.447108	0.449837	0.368564	0.292169	0.434897	0.171623	0.485643	0.379481	-0.106161	0.00942393
cg46192141_BC21	GeneBody;Adamts18;NM_172466;inside_[intron_between_exon_10_and_11];splice=0	chr8	Adamts18	0.478432	0.426636	0.413561	0.516549	0.344008	0.352719	0.265703	0.457057	0.49876	0.359159	0.319277	0.34953	0.298895	0.468087	0.273322	0.212732	0.334494	0.249854	0.246177	0.417047	0.311153	-0.105895	0.00941983
cg29774559_BC21	Enhancer	chr11	Vps53	0.927128	0.939094	0.876535	0.930502	0.782458	0.660033	0.713633	0.902452	0.954671	0.646005	0.658882	0.95558	0.601715	0.95118	0.665657	0.49647	0.428207	0.619272	0.331711	0.854056	0.635468	-0.218588	0.00941864
cg45517279_TC21	EPIC;cg20539142,TSS;chr8:27413943;Chrna6;ENSMUST00000033882;+104;2	chr8	Chrna6	0.512282	0.387904	0.457436	0.532227	0.331642	0.340779	0.286082	0.449814	0.484125	0.354405	0.34221	0.345837	0.311289	0.438457	0.270486	0.246417	0.320707	0.266388	0.274735	0.420255	0.317093	-0.103161	0.00941788
cg45083190_TC21	Enhancer	chr7	Prkcb	0.686959	0.69999	0.631818	0.665837	0.595913	0.520649	0.557463	0.667788	0.69879	0.525964	0.512159	0.712835	0.507041	0.679661	0.517503	0.407253	0.478979	0.463545	0.419925	0.636134	0.522486	-0.113648	0.00941575
cg46526913_TC21	Enhancer	chr9	Eepd1	0.904011	0.905717	0.888444	0.881745	0.835933	0.745423	0.805436	0.903658	0.935505	0.755123	0.753851	0.923602	0.678815	0.910915	0.749301	0.685436	0.553495	0.747118	0.515467	0.867319	0.727312	-0.140007	0.00941531
cg39082815_BC21	EPIC;cg16082455	chr2	NA	0.841168	0.819227	0.778878	0.824644	0.739668	0.703467	0.702111	0.835652	0.86218	0.671085	0.6833	0.8482	0.63381	0.835662	0.666216	0.626748	0.582668	0.705816	0.549538	0.789666	0.680304	-0.109362	0.00941297
cg35973605_TC21	Enhancer	chr18	Setbp1	0.6778	0.702966	0.640371	0.698037	0.606865	0.533085	0.563679	0.65945	0.670663	0.518081	0.51392	0.746956	0.473886	0.688078	0.505025	0.389787	0.438203	0.427535	0.36894	0.639213	0.507041	-0.132172	0.00940843
cg33637927_BC21	Enhancer	chr15	Gramd4	0.767853	0.728391	0.753135	0.758466	0.655241	0.59913	0.600609	0.760753	0.782464	0.613272	0.623078	0.729039	0.585381	0.762256	0.573444	0.517495	0.546348	0.608784	0.501961	0.711782	0.606106	-0.105677	0.00940785
cg30902589_BC21	VMR;chr12:84847401-84847653	chr12	Ltbp2	0.575506	0.589124	0.544288	0.568863	0.496627	0.430443	0.457391	0.528261	0.608439	0.413095	0.45687	0.592774	0.385161	0.577952	0.414557	0.289941	0.30993	0.375702	0.20052	0.533216	0.40165	-0.131566	0.00940121
cg39163477_BC11	GeneBody;Epb4.1l1;NM_001006664;inside_[intron_between_exon_14_and_15];splice=0	chr2	Epb41l1	0.638903	0.479138	0.625553	0.624972	0.455829	0.510423	0.330362	0.590406	0.633887	0.477241	0.470355	0.373732	0.419178	0.519957	0.313113	0.378176	0.424644	0.357853	0.45113	0.543275	0.418538	-0.124737	0.00939804
cg38527247_TC21	Enhancer	chr2	NA	0.66663	0.749018	0.656319	0.625129	0.574711	0.586898	0.562932	0.620218	0.709261	0.50148	0.555203	0.665056	0.545321	0.694379	0.504626	0.377411	0.525346	0.505164	0.454319	0.639013	0.53283	-0.106182	0.0093979
cg40098219_BC21	Enhancer	chr3	NA	0.676088	0.685003	0.639055	0.66873	0.565127	0.505916	0.549971	0.65459	0.693317	0.495791	0.493663	0.701256	0.460234	0.68732	0.510243	0.376936	0.398747	0.468398	0.310481	0.626422	0.490307	-0.136115	0.0093964
cg37692695_BC21	Enhancer	chr1	Dnm3	0.754757	0.82546	0.73053	0.776422	0.716352	0.595961	0.647014	0.777198	0.820369	0.566947	0.558403	0.889228	0.4964	0.782914	0.594904	0.391934	0.354182	0.511691	0.320991	0.738229	0.546759	-0.19147	0.00938904
cg35765440_BC21	Enhancer	chr18	4930511M06Rik	0.744167	0.755832	0.695412	0.763277	0.612755	0.535913	0.587147	0.689702	0.760806	0.541784	0.553769	0.761918	0.486529	0.743727	0.556327	0.411417	0.406902	0.459215	0.303667	0.682779	0.522526	-0.160253	0.00938769
cg41237181_BC21	Enhancer	chr4	NA	0.759249	0.746145	0.723169	0.740919	0.640491	0.577516	0.61914	0.736755	0.767989	0.57485	0.596431	0.781766	0.514173	0.761833	0.579559	0.474735	0.443827	0.50373	0.413692	0.701264	0.56446	-0.136804	0.00938442
cg30009506_BC21	Enhancer	chr11	Stard3	0.781653	0.78822	0.728478	0.77858	0.68536	0.59292	0.657183	0.767595	0.813031	0.598278	0.619507	0.820793	0.50655	0.800236	0.562476	0.501965	0.471595	0.576225	0.427745	0.732558	0.588537	-0.144021	0.00938089
cg32098151_TC21	Enhancer	chr13	Arl15	0.801732	0.820655	0.758412	0.79141	0.710449	0.644277	0.666487	0.796119	0.823569	0.627404	0.667369	0.795919	0.596827	0.812764	0.639846	0.556368	0.522113	0.621065	0.406388	0.757012	0.624606	-0.132406	0.00937956
cg38125694_BC11	Enhancer	chr2	Arhgap21	0.779823	0.859656	0.740117	0.773341	0.729085	0.711856	0.709874	0.754176	0.849022	0.639644	0.703711	0.828565	0.626739	0.785941	0.670763	0.514894	0.606347	0.674767	0.523264	0.767439	0.657463	-0.109975	0.0093794
cg42656530_TC11	Enhancer,VMR;chr5:115977781-115977988	chr5	Cit	0.769083	0.615309	0.745781	0.777938	0.577659	0.580073	0.43649	0.706658	0.797352	0.56697	0.552826	0.560329	0.533773	0.675326	0.429947	0.445581	0.528712	0.488646	0.468069	0.667371	0.525018	-0.142353	0.00937909
cg33381148_BC21	Enhancer	chr15	NA	0.918947	0.86939	0.88393	0.905361	0.821052	0.788036	0.819848	0.883225	0.849639	0.756889	0.770694	0.865949	0.745284	0.907443	0.767752	0.608265	0.714854	0.821618	0.619858	0.859936	0.757861	-0.102076	0.00937736
cg44902951_BC21	Enhancer	chr7	Map6	0.68099	0.515149	0.637348	0.679677	0.484769	0.455181	0.411295	0.590964	0.6394	0.484581	0.480171	0.446465	0.441561	0.5592	0.337679	0.369174	0.487481	0.309166	0.494177	0.566086	0.440966	-0.12512	0.00936612
cg39687499_TC11	Random	chr3	NA	0.963676	0.945094	0.90892	0.943259	0.793588	0.771082	0.731814	0.928092	0.975769	0.678695	0.806681	0.92615	0.687995	0.959487	0.649644	0.513557	0.726344	0.61562	0.712003	0.884588	0.727618	-0.156971	0.009366
cg29154927_TC21	Enhancer	chr10	NA	0.768637	0.783733	0.703389	0.741326	0.661728	0.574285	0.647678	0.724889	0.818487	0.576894	0.570892	0.812876	0.517905	0.74859	0.572864	0.447009	0.440513	0.574212	0.341735	0.713795	0.560349	-0.153446	0.00936555
cg45373194_TC21	Enhancer	chr8	Gm20100;Rab20	0.762657	0.677344	0.708003	0.749742	0.564567	0.532845	0.484417	0.686551	0.747691	0.565959	0.552837	0.627467	0.49652	0.734345	0.46022	0.418843	0.461993	0.450425	0.413286	0.657091	0.51819	-0.138901	0.00936315
cg40052437_BC11	TSS;chr3:95499255;Ctsk;ENSMUST00000015664;+20;2	chr3	Ctsk	0.90023	0.886643	0.852144	0.871594	0.774998	0.690469	0.732664	0.851748	0.89094	0.70374	0.681437	0.910348	0.621087	0.877369	0.711603	0.631228	0.554314	0.638802	0.465767	0.827937	0.67957	-0.148367	0.00935417
cg33340586_TC21	EPIC;cg01455177	chr15	Ext1	0.878736	0.837662	0.822542	0.853908	0.733964	0.750175	0.724249	0.887863	0.891362	0.717539	0.738137	0.836521	0.659595	0.82737	0.716169	0.632791	0.528183	0.764468	0.477378	0.820051	0.689815	-0.130236	0.00934925
cg40806020_BC21	GeneBody;Rusc2;NM_001037709;inside_[5-UTR;intron_between_exon_1_and_2];splice=0	chr4	Rusc2	0.747414	0.747847	0.716409	0.739724	0.663657	0.595122	0.632578	0.735738	0.765063	0.590892	0.627134	0.77058	0.559127	0.739208	0.567937	0.515757	0.555765	0.602712	0.490384	0.704839	0.601949	-0.10289	0.00934681
cg41735681_BC11	Enhancer	chr4	Camta1	0.860012	0.817085	0.850788	0.844551	0.774716	0.67637	0.763562	0.883341	0.871995	0.75435	0.736286	0.784655	0.685688	0.78459	0.731989	0.683777	0.57576	0.753546	0.430016	0.815825	0.692066	-0.123759	0.00934486
cg37194016_BC21	TSS;chr1:88095061;Ugt1a7c;ENSMUST00000150634;-44;1,TSS;chr1:88095063;Ugt1a7c;ENSMUST00000058237;-46;1	chr1	Gm20528;Ugt1a10;Ugt1a7c;Ugt1a8;Ugt1a9	0.610499	0.587311	0.553127	0.614209	0.531685	0.461003	0.508725	0.599806	0.599298	0.434092	0.47477	0.609598	0.42847	0.61036	0.466792	0.342658	0.388406	0.463522	0.277603	0.562851	0.449627	-0.113224	0.00933867
cg47744405_TC21	NA	chrX	G6pdx;Ikbkg	0.906046	0.91229	0.907897	0.886119	0.901989	0.896202	0.725399	0.795646	0.804288	0.826865	0.820787	0.865551	0.750288	0.886242	0.629387	0.657425	0.697915	0.647352	0.709298	0.859542	0.749111	-0.110431	0.0093319
cg36237079_BC21	Enhancer	chr19	Mamdc2	0.860767	0.854602	0.837198	0.851951	0.778651	0.682623	0.74505	0.825498	0.884499	0.733456	0.687887	0.857368	0.656751	0.854976	0.721687	0.648389	0.611837	0.673732	0.515564	0.813427	0.696165	-0.117262	0.00933057
cg40337177_TC21	Enhancer	chr3	Lef1	0.660672	0.547621	0.628422	0.662251	0.478626	0.493032	0.447027	0.590681	0.661984	0.504076	0.492129	0.484456	0.453852	0.578189	0.414254	0.392283	0.527083	0.431998	0.449496	0.574479	0.472782	-0.101698	0.00932307
cg36514532_TC11	Enhancer	chr19	1700054A03Rik;Xpnpep1	0.922698	0.935807	0.895972	0.913755	0.859433	0.813823	0.83294	0.902706	0.9168	0.792855	0.820784	0.940202	0.764584	0.923297	0.783537	0.701111	0.715884	0.765934	0.598062	0.888215	0.780625	-0.10759	0.00931531
[truncated: 19,170 more rows]

## Sheet: Fig. 3G
Fig. 3G
Dnmt3a1-/- Brain PD21
[truncated: 66,881 more rows]

## Sheet: Fig.3H
Fig. 3H
Dnmt3a2-/- Brain PD21
[truncated: 3,252 more rows]

## Sheet: Fig. 4
A2EBrain	E15.5
[truncated: 89 more rows]

## Sheet: Fig. 5A, C
	Fig.5A				Fig.5C
[truncated: 15 more rows]

## Sheet: Fig. 5B
Fig. 5B
[truncated: 16,910 more rows]

## Sheet: Fig. 5E
Fig. 5E
[truncated: 41 more rows]

[truncated: 7 more sheets: Fig. 6B-E, Sup. Fig. 2A-D, Sup. Fig. 2E, Sup. Fig. 2F, Sup. Fig. 2G, Sup. Fig. 2H, Sup. Fig. 3]
